# Supplementary material for: Biologically informed deep neural network for prostate cancer discovery
Source: Nature. 2021 Sep 22;598(7880):348–52. doi: 10.1038/s41586-021-03922-4 (PMC8514339; doi:10.1038/s41586-021-03922-4)
Supplement: Supplementary file 2 — Supplementary Table 1 IDs of samples used in training. Supplementary Table 2 IDs of samples used in testing. Supplementary Table 3 IDs of samples used in validation. Supplementary Table 4 External validation (Robinson et al. (2017)). Supplementary Table 5 External validation (primary). Supplementary Table 6 FDR-adjusted table for comparing P-NET to other models. Supplementary Table 7 P-NET compared to other models. Supplementary Table 8 P-values of comparing P-NET to dense models when trained on different sample size. Supplementary Table 9 Survival data. Supplementary Table 10 functional ORF screen z-score list in all conditions from Hwang et al. (2019) used in Fig. 4 [file 41586_2021_3922_MOESM2_ESM.xlsx]

## Sheet: Supplementary Table1
IDs of samples used in training
id	response
TCGA-KK-A8I5	primary
TCGA-2A-A8W3	primary
SC_9090	metastatic
PR-02-1082	primary
TCGA-EJ-5494	primary
SC_9118	metastatic
TCGA-ZG-A9L9	primary
02-083E1_LN	metastatic
MO_1139	metastatic
PR-05-3440	primary
PROS10448-1115157-SM-5EEBO	metastatic
24854	metastatic
SC_9049	metastatic
TCGA-HC-7078	primary
TCGA-HC-A6AP	primary
TCGA-CH-5769	primary
AAPC-STID0000021593-Tumor-SM-2XTZH	primary
TCGA-J4-8198	primary
TCGA-G9-6332	primary
AAPC-STID0000001044-Tumor-SM-2XU23	primary
AAPC-STID0000011580-Tumor-SM-2XU1G	primary
PROS01448-6115247-SM-67ES2	metastatic
AAPC-STID0000017668-Tumor-SM-2XU1W	primary
TCGA-KC-A4BN	primary
SC_9103	metastatic
TCGA-G9-7519	primary
SC_9137	metastatic
PR-2858	primary
06-134H1_LN	metastatic
PR-2872	primary
PROS10448-SUTC.01115082-SM-4JC6B	metastatic
TCGA-EJ-8474	primary
P03-3391	primary
TCGA-G9-6333	primary
TCGA-G9-6329	primary
TCGA-G9-6369	primary
TCGA-CH-5745	primary
TCGA-EJ-AB27	primary
TCGA-EJ-7115	primary
TCGA-KK-A8II	primary
MO_1337	metastatic
PRAD-6115399.0-SM-7LGUL	metastatic
PRAD-01115284-SM-6WZF6	metastatic
MO_1192	metastatic
PM172	metastatic
SC_9008	metastatic
TCGA-J9-A8CK	primary
TCGA-YL-A9WH	primary
TCGA-XJ-A9DX	primary
PM14	metastatic
TCGA-QU-A6IP	primary
TCGA-FC-A4JI	primary
TCGA-HC-A632	primary
TCGA-G9-6364	primary
PROS11496-6115285-SM-6CNPX	metastatic
AAPC-STID0000021590-Tumor-SM-2XTZF	primary
AAPC-IP_LG-051-Tumor-SM-3NC6N	primary
TCGA-YL-A9WL	primary
PR-04-639	primary
01-120A1_LIVER	metastatic
PROS11496-6115322-SM-6CNQ6	metastatic
TCGA-ZG-A9L2	primary
TCGA-J9-A8CM	primary
TCGA-YL-A8SI	primary
SC_9129	metastatic
P00-000450	primary
PR-02-2072	primary
MO_1176	metastatic
TCGA-Y6-A8TL	primary
TCGA-G9-A9S0	primary
TCGA-YL-A8SP	primary
TCGA-KK-A8IG	primary
AAPC-STID0000012848-Tumor-SM-2XU1N	primary
TCGA-EJ-A7NK	primary
PRAD-6115396.0-SM-7LGUI	metastatic
SC_9104	metastatic
TCGA-G9-6354	primary
PM163	metastatic
PM2	metastatic
PROS01448-DFCI.10-448.P27-SM-5CQ5J	metastatic
P05-3829	primary
SC_9021	metastatic
AAPC-STID0000021596-Tumor-SM-2XTZL	primary
PROS01448-DFCI.10-448.P05-SM-581SL	metastatic
PROS12319B-SU2C-06115119-SM-4W2NE	metastatic
PRAD-6115403.0-SM-7LGUQ	metastatic
TCGA-EJ-A7NH	primary
TCGA-G9-6373	primary
TCGA-EJ-5531	primary
TCGA-ZG-A9L6	primary
TCGA-MG-AAMC	primary
MO_1410	metastatic
TCGA-HC-8260	primary
TCGA-EJ-A46G	primary
05-221MM1_BONE	metastatic
TCGA-2A-AAYF	primary
07-062F2_LUNG	metastatic
TCGA-EJ-5501	primary
TCGA-EJ-A65J	primary
TCGA-J4-A67L	primary
PR-09-2767	primary
TCGA-HC-7752	primary
TCGA-V1-A8WS	primary
AAPC-IP_LG-091-Tumor-SM-3NC7I	primary
AAPC-STID0000021577-Tumor-SM-3RVWH	primary
PROS12319B-SU2C-06115120-SM-4W2NF	metastatic
P04-47	primary
TCGA-EJ-5516	primary
PROS01448-DFCI.10-448.P34-SM-5CQ4Y	metastatic
P06-3676	primary
TCGA-HC-A48F	primary
TCGA-EJ-5524	primary
SC_9144	metastatic
AAPC-STID0000021551-Tumor-SM-2XTYN	primary
SC_9056	metastatic
PR-3026	primary
TCGA-EJ-A65G	primary
MO_1021	metastatic
TCGA-CH-5753	primary
PRAD-6115386.0-SM-7LGU8	metastatic
MO_1096	metastatic
10680	primary
TCGA-EJ-A65M	primary
TP_2061	metastatic
SC_9100	metastatic
AAPC-STID0000021604-Tumor-SM-2XTZU	primary
TCGA-EJ-AB20	primary
TCGA-EJ-5509	primary
TCGA-G9-6343	primary
TCGA-G9-6362	primary
TCGA-CH-5765	primary
AAPC-IP_LG-047-Tumor-SM-3NC6J	primary
TCGA-YL-A9WK	primary
TCGA-G9-6494	primary
AAPC-IP_LG-033-Tumor-SM-3NC6B	primary
P03-1906	primary
PRAD-STID7520-Tumor-SM-2RXM6	primary
MO_1094	metastatic
PRAD-6115392.0-SM-7LGUE	metastatic
TCGA-HC-7209	primary
SC_9162	metastatic
AAPC-STID0000021530-Tumor-SM-3RVW4	primary
99-090A2_LIVER	metastatic
AAPC-IP_LG-049-Tumor-SM-3NC6L	primary
TCGA-EJ-5503	primary
TCGA-G9-6385	primary
TCGA-CH-5791	primary
AAPC-STID0000003820-Tumor-SM-2XTZW	primary
P03-1334	primary
SC_9038	metastatic
MO_1179	metastatic
TP_2078	metastatic
TCGA-HC-A6AO	primary
TCGA-KC-A4BV	primary
TCGA-EJ-5526	primary
TCGA-VN-A88N	primary
AAPC-IP_LG-053-Tumor-SM-3NC6P	primary
TCGA-G9-6342	primary
TCGA-M7-A722	primary
21010	primary
TCGA-HC-A76X	primary
PR-2661	primary
TCGA-TP-A8TT	primary
TCGA-J9-A8CN	primary
TCGA-KK-A7AP	primary
TCGA-KK-A8IM	primary
TCGA-KK-A7B3	primary
AAPC-STID0000021574-Tumor-SM-3RVWF	primary
PRAD-01115265-SM-6WZFB	metastatic
TCGA-XK-AAJ3	primary
TCGA-EJ-7782	primary
TCGA-EJ-A65D	primary
PROS01448-6115235-SM-67ERY	metastatic
TCGA-HI-7171	primary
07-042H2_LN	metastatic
PRAD-6115385.0-SM-7LGU7	metastatic
TCGA-HC-8216	primary
P07-718	primary
SC_9036	metastatic
PROS11496-6115320-SM-6CNQ4	metastatic
TCGA-EJ-5512	primary
03-163S4_LIVER	metastatic
SC_9032	metastatic
P03-2620	primary
SC_9043	metastatic
AAPC-STID0000021587-Tumor-SM-2XTZD	primary
TCGA-V1-A9OF	primary
PR-09-5700	primary
24852	metastatic
98-362B1_LN	metastatic
7951	metastatic
TCGA-ZG-A9L1	primary
TCGA-J4-A67R	primary
PM170	metastatic
SC_9076	metastatic
P07-837	primary
TCGA-EJ-7328	primary
PM156	metastatic
TCGA-HC-7213	primary
TCGA-HC-7749	primary
PR-09-5094	primary
AAPC-IP_LG-031-Tumor-SM-3NC69	primary
AAPC-IP_LG-085-Tumor-SM-3NC7E	primary
TCGA-HC-7737	primary
TCGA-CH-5792	primary
TCGA-HC-A631	primary
AAPC-STID0000011949-Tumor-SM-2XU1I	primary
TCGA-EJ-A6RC	primary
MO_1162	metastatic
TCGA-G9-6363	primary
TCGA-XJ-A83F	primary
P09-2497	primary
TCGA-HI-7168	primary
MO_1128	metastatic
12-011I7_LN	metastatic
TP_2069	metastatic
TCGA-ZG-A9LZ	primary
SC_9094	metastatic
PR-01-2382	primary
PR-0415	primary
TCGA-KK-A6DY	primary
TCGA-ZG-A9LU	primary
PR-3034	primary
TCGA-KK-A8I7	primary
SC_9040	metastatic
SC_9034	metastatic
TCGA-XJ-A9DQ	primary
SC_9107	metastatic
AAPC-STID0000011381-Tumor-SM-2XU1F	primary
TCGA-CH-5764	primary
P05-3852	primary
TCGA-J4-A67M	primary
TCGA-EJ-A8FO	primary
TCGA-G9-6353	primary
MO_1215	metastatic
TCGA-HC-7750	primary
TCGA-FC-A8O0	primary
TCGA-ZG-A9LS	primary
PR-02-1736	primary
TCGA-HC-7740	primary
MO_1460	metastatic
P04-1790	primary
SC_9048	metastatic
TCGA-KK-A6E2	primary
TCGA-G9-6338	primary
TCGA-YL-A8S9	primary
SC_9093	metastatic
TCGA-J4-AATV	primary
TCGA-YL-A8SH	primary
SC_9002	metastatic
SC_9073	metastatic
AAPC-IP_LG-075-Tumor-SM-3NC76	primary
SC_9061	metastatic
SC_9140	metastatic
05-148E3_LIVER	metastatic
SC_9096	metastatic
TCGA-CH-5752	primary
PROS01448-1115183-SM-5SGU3	metastatic
MO_1277	metastatic
SC_9128	metastatic
TCGA-KK-A59Y	primary
P06-4428	primary
TCGA-XK-AAIV	primary
TCGA-XK-AAIW	primary
TCGA-YL-A9WX	primary
TCGA-TP-A8TV	primary
TCGA-KC-A7FD	primary
TCGA-V1-A9Z8	primary
TCGA-H9-A6BY	primary
TCGA-J4-A6G3	primary
PROS01448-6115224-SM-67ERT	metastatic
PROS10448-SUTC.01115085-SM-4JC6J	metastatic
TCGA-EJ-7794	primary
AAPC-IP_LG-021-Tumor-SM-3NC63	primary
TCGA-EJ-5525	primary
TCGA-HC-7818	primary
PRAD-01115245-SM-6WZF3	metastatic
TCGA-EJ-5495	primary
TCGA-G9-6339	primary
TCGA-J4-8200	primary
TCGA-V1-A8MK	primary
PRAD-DFCI.11-104.15-SM-3S2HH	metastatic
SC_9099	metastatic
AAPC-IP_LG-045-Tumor-SM-3NC6H	primary
PR-01-2554	primary
SC_9058	metastatic
PR-00-160	primary
SC_9010	metastatic
P03-595	primary
TCGA-CH-5766	primary
TCGA-YL-A8S8	primary
TCGA-KK-A8IA	primary
AAPC-STID0000010200-Tumor-SM-2XU1A	primary
SC_9054	metastatic
TCGA-G9-6379	primary
PROS10448-SUTC.01115091-SM-4JC6Y	metastatic
05-116F_LUNG	metastatic
21017	primary
TCGA-KK-A5A1	primary
TCGA-ZG-A9L5	primary
AAPC-STID0000021610-Tumor-SM-2XU13	primary
MO_1114	metastatic
TCGA-EJ-A46D	primary
TP_2032	metastatic
AAPC-STID0000012329-Tumor-SM-2XU1L	primary
SC_9068	metastatic
AAPC-STID0000011640-Tumor-SM-2XU1H	primary
TCGA-CH-5762	primary
TCGA-J9-A52E	primary
P02-1562	primary
TCGA-HC-8258	primary
MO_1040	metastatic
SC_9079	metastatic
TCGA-V1-A8MG	primary
98-372L_LN	metastatic
TCGA-YJ-A8SW	primary
PR-05-3595	primary
PROS01448-DFCI.10-448.P29-SM-5CQ4S	metastatic
TCGA-G9-6347	primary
PR-03-870	primary
TCGA-EJ-7783	primary
PM9	metastatic
TCGA-ZG-A9LY	primary
PROS11496-6115317-SM-6CNQ2	metastatic
MO_1232	metastatic
TCGA-HC-A6AL	primary
PROS01448-6115242-SM-67ES1	metastatic
SC_9055	metastatic
AAPC-STID0000021562-Tumor-SM-2XTYT	primary
TCGA-KK-A8I8	primary
TCGA-QU-A6IM	primary
TP_2010	metastatic
TCGA-VP-AA1N	primary
TCGA-KC-A7F5	primary
TCGA-CH-5754	primary
22171	primary
TCGA-V1-A9O7	primary
TCGA-2A-A8VO	primary
PRAD-STID18248-Tumor-SM-1RCU7	metastatic
AAPC-STID0000021583-Tumor-SM-3RVWI	primary
TCGA-KK-A6E4	primary
SC_9072	metastatic
TCGA-HC-8213	primary
TCGA-WW-A8ZI	primary
PR-03-022	primary
20990	primary
TP_2060	metastatic
P09-1580	primary
AAPC-STID0000021601-Tumor-SM-2XTZQ	primary
TCGA-ZG-A9L0	primary
TCGA-HC-8262	primary
SC_9153	metastatic
11040	metastatic
TCGA-HC-7738	primary
TCGA-CH-5740	primary
SC_9022	metastatic
AAPC-IP_LG-073-Tumor-SM-3NC74	primary
SC_9087	metastatic
TCGA-EJ-8472	primary
P04-2641	primary
TCGA-YL-A8HK	primary
PR-09-3421	primary
TCGA-XA-A8JR	primary
SC_9080	metastatic
PROS01448-1115202-SM-5SGU5	metastatic
PROS12319B-SU2C-06115118-SM-4W2ND	metastatic
TCGA-EJ-7797	primary
TCGA-FC-7708	primary
TCGA-J9-A52B	primary
TCGA-EJ-7791	primary
TCGA-HC-8257	primary
TCGA-G9-7525	primary
AAPC-STID0000019028-Tumor-SM-2XU1X	primary
TCGA-EJ-5515	primary
AAPC-STID0000021536-Tumor-SM-3RVW6	primary
TCGA-G9-A9S4	primary
TCGA-G9-6371	primary
SC_9025	metastatic
AAPC-IP_LG-079-Tumor-SM-3NC7A	primary
TCGA-FC-A6HD	primary
TCGA-YL-A8SJ	primary
PM155	metastatic
PROS10448-1115154-SM-5EEBM	metastatic
PR-01-2492	primary
TCGA-CH-5751	primary
PROS01448-1115161-SM-5SGU1	metastatic
SC_9039	metastatic
AAPC-STID0000021550-Tumor-SM-2XTYM	primary
PROS10448-SUTC.01115088-SM-4JC6Q	metastatic
PRAD-6115391.0-SM-7LGUD	metastatic
AAPC-STID0000012568-Tumor-SM-2XU1M	primary
PRAD-01115343-SM-6VZ7N	metastatic
SC_9011	metastatic
SC_9156	metastatic
AAPC-STID0000002520-Tumor-SM-2XTZB	primary
AAPC-STID0000021608-Tumor-SM-3RVWO	primary
TCGA-XJ-A9DI	primary
PROS01448-DFCI.10-448.P30-SM-5CQ4V	metastatic
05-217L3_LUNG	metastatic
AAPC-STID0000021564-Tumor-SM-3RVWC	primary
PROS10448-SUTC.01115081-SM-4JC6A	metastatic
TCGA-KK-A6E5	primary
TCGA-2A-A8W1	primary
TCGA-V1-A9O9	primary
PRAD-6115388.0-SM-7LGUA	metastatic
99-091J_LN	metastatic
TCGA-ZG-A8QY	primary
TCGA-G9-7510	primary
TCGA-HC-7745	primary
AAPC-STID0000021561-Tumor-SM-3RVWB	primary
03-082H1_LIVER	metastatic
P09-120	primary
TCGA-YL-A8SQ	primary
TCGA-CH-5744	primary
SC_9065	metastatic
TCGA-ZG-A9L4	primary
TCGA-CH-5768	primary
AAPC-STID0000021571-Tumor-SM-3RVWD	primary
TCGA-CH-5794	primary
PR-2682	primary
PROS01448-6115233-SM-67ERW	metastatic
PRAD-6115389.0-SM-7LGUB	metastatic
PRAD-6115400.0-SM-7LGUM	metastatic
PROS11496-6115321-SM-6CNQ5	metastatic
TCGA-KC-A7FE	primary
PROS01448-6115227-SM-67ERU	metastatic
TP_2054	metastatic
PROS11496-6115236-SM-6CNPW	metastatic
PR-04-903	primary
TCGA-EJ-7314	primary
TCGA-XK-AAIR	primary
MO_1339	metastatic
MO_1262	metastatic
TCGA-EJ-5496	primary
TCGA-V1-A9OL	primary
TCGA-KK-A7AU	primary
TCGA-XK-AAJA	primary
AAPC-IP_LG-019-Tumor-SM-3NC61	primary
TCGA-XK-AAJR	primary
SC_9163	metastatic
TCGA-4L-AA1F	primary
TCGA-J4-A67S	primary
PROS12319B-SU2C-06115117-SM-4W2NC	metastatic
TCGA-V1-A8MF	primary
TCGA-EJ-5522	primary
AAPC-IP_LG-059-Tumor-SM-3NC6V	primary
SC_9171	metastatic
TCGA-M7-A71Z	primary
MO_1421	metastatic
TCGA-EJ-A46F	primary
TCGA-EJ-5510	primary
SC_9031	metastatic
PR-06-1651	primary
TCGA-EJ-5527	primary
08-037F1_LIVER	metastatic
TCGA-EJ-5517	primary
99-064O_LN	metastatic
PRAD-06115124-SM-7LGU1	metastatic
TCGA-EJ-A65E	primary
PR-02-254	primary
AAPC-STID0000006860-Tumor-SM-2XU12	primary
TCGA-EJ-7327	primary
TCGA-ZG-A9ND	primary
SC_9029	metastatic
TCGA-V1-A9Z7	primary
TCGA-XK-AAJT	primary
TCGA-EJ-7125	primary
PM189	metastatic
TCGA-G9-6348	primary
AAPC-STID0000021605-Tumor-SM-3RVWN	primary
TCGA-EJ-A46E	primary
PROS01448-DFCI.10-448.P22-SM-5CQ5H	metastatic
TCGA-V1-A9ZI	primary
TCGA-V1-A8WL	primary
SC_9136	metastatic
TCGA-G9-6366	primary
PRAD-6115394.0-SM-7LGUG	metastatic
PRAD-01115349-SM-6VZ7M	metastatic
TCGA-EJ-7331	primary
MO_1071	metastatic
AAPC-STID0000013409-Tumor-SM-2XU1R	primary
TCGA-VP-A872	primary
PR-09-5702	primary
TCGA-G9-7523	primary
P04-1084	primary
SC_9075	metastatic
TCGA-HC-7820	primary
SC_9142	metastatic
TCGA-EJ-7792	primary
PR-09-3687	primary
TCGA-CH-5737	primary
TCGA-ZG-A8QX	primary
SC_9047	metastatic
SC_9071	metastatic
SC_9006	metastatic
PROS01448-DFCI.10-448.P40-SM-5CQ53	metastatic
TCGA-KC-A4BR	primary
TCGA-XJ-A9DK	primary
PROS01448-6115251-SM-67ES6	metastatic
TCGA-X4-A8KQ	primary
SC_9134	metastatic
PROS01448-6115234-SM-67ERX	metastatic
MO_1015	metastatic
SC_9012	metastatic
PR-2740	primary
PR-3023	primary
PROS12319B-SU2C-06115114-SM-4W2N9	metastatic
PR-3127	primary
TCGA-EJ-7786	primary
TCGA-EJ-A8FN	primary
TCGA-EJ-5498	primary
AAPC-STID0000021586-Tumor-SM-2XU24	primary
TCGA-FC-A5OB	primary
P07-144	primary
10361	primary
PM78	metastatic
TCGA-EJ-5504	primary
TCGA-EJ-7321	primary
P01-28	primary
PROS01448-6115237-SM-67ERZ	metastatic
TCGA-EJ-7123	primary
TCGA-CH-5767	primary
SC_9082	metastatic
TCGA-KK-A8I6	primary
MO_1105	metastatic
PROS11496-6115295-SM-6CNQ7	metastatic
SC_9004	metastatic
TCGA-EJ-5532	primary
AAPC-STID0000021597-Tumor-SM-3RVWK	primary
TCGA-YL-A9WY	primary
TCGA-ZG-A9LB	primary
TCGA-YL-A8SA	primary
09-006F1_RENAL	metastatic
PROS01448-DFCI.10-448.P31-SM-5CQ5A	metastatic
PM10	metastatic
SC_9114	metastatic
SC_9123	metastatic
PR-1024	primary
SC_9024	metastatic
TCGA-HC-8265	primary
P04-2666	primary
SC_9083	metastatic
AAPC-STID0000013788-Tumor-SM-2XU1T	primary
P04-594	primary
TCGA-M7-A720	primary
20870	metastatic
PR-04-3347	primary
AAPC-STID0000007540-Tumor-SM-2XU15	primary
SC_9060	metastatic
PRAD-01115264-SM-6WZFA	metastatic
TCGA-EJ-A7NN	primary
TCGA-V1-A9OH	primary
TCGA-KK-A6E6	primary
TCGA-CH-5790	primary
TCGA-H9-7775	primary
SC_9092	metastatic
AAPC-STID0000010901-Tumor-SM-2XU1D	primary
TCGA-CH-5738	primary
P06-3939	primary
AAPC-STID0000021606-Tumor-SM-2XTZX	primary
PR-00-1823	primary
TCGA-V1-A9ZG	primary
AAPC-IP_LG-057-Tumor-SM-3NC6T	primary
98-328K_PERITONEUM	metastatic
PR-04-194	primary
PR-09-5446	primary
MO_1202	metastatic
SC_9081	metastatic
TCGA-EJ-5530	primary
PROS10448-SUTC.01115089-SM-4JC6T	metastatic
SC_9046	metastatic
MO_1054	metastatic
PR-05-839	primary
TCGA-KK-A7B2	primary
TCGA-ZG-A9NI	primary
TCGA-KK-A6E1	primary
TCGA-EJ-A65F	primary
PRAD-6115393.0-SM-7LGUF	metastatic
SC_9139	metastatic
TCGA-CH-5741	primary
PR-09-2744	primary
PR-0099	primary
AAPC-IP_LG-009-Tumor-SM-3NC5W	primary
P07-360	primary
TCGA-HC-A9TH	primary
TCGA-EJ-7318	primary
TCGA-G9-7521	primary
AAPC-STID0000020209-Tumor-SM-2XU21	primary
TP_2079	metastatic
TCGA-HC-7079	primary
TCGA-YL-A8SF	primary
TCGA-HC-7233	primary
TCGA-EJ-A46I	primary
SC_9138	metastatic
P05-620	primary
TCGA-EJ-8469	primary
SC_9035	metastatic
21016	primary
SC_9026	metastatic
PRAD-A0001-Tumor-SM-3VG6Y	metastatic
AAPC-STID0000021594-Tumor-SM-3RVWJ	primary
TCGA-EJ-8470	primary
PRAD-01115257-SM-6WZF8	metastatic
PR-01-1934	primary
PR-06-1999	primary
TCGA-X4-A8KS	primary
TCGA-KK-A8IC	primary
PM90	metastatic
PR-09-5245	primary
SC_9091	metastatic
SC_9017	metastatic
PROS10448-SUTC.01115086-SM-4JC6K	metastatic
TCGA-HC-7821	primary
PROS10448P28-SU2C.01115016-SM-42W9D	metastatic
TCGA-EJ-5542	primary
P09-649	primary
TCGA-EJ-7793	primary
TCGA-HC-7080	primary
12-021H4_LIVER	metastatic
TCGA-2A-AAYO	primary
PRAD-6115383.0-SM-7LGU6	metastatic
SC_9097	metastatic
PRAD-6115387.0-SM-7LGU9	metastatic
SC_9145	metastatic
03-192B_LUNG	metastatic
TCGA-HC-8256	primary
TCGA-HC-A76W	primary
TCGA-HC-7210	primary
TCGA-KK-A59X	primary
TCGA-KK-A8IF	primary
AAPC-STID0000021555-Tumor-SM-3RVW8	primary
TCGA-V1-A8MU	primary
TCGA-G9-6377	primary
TCGA-EJ-8468	primary
TCGA-G9-6367	primary
TCGA-CH-5763	primary
TCGA-M7-A724	primary
PRAD-01115263-SM-6WZF9	metastatic
TCGA-XQ-A8TA	primary
TCGA-V1-A8WW	primary
24290	metastatic
TCGA-YL-A8SR	primary
AAPC-STID0000021588-Tumor-SM-2XU25	primary
TCGA-EJ-7785	primary
12729	primary
PRAD-6115395.0-SM-7LGUH	metastatic
SC_9126	metastatic
TCGA-2A-AAYU	primary
PROS01448-6115250-SM-67ES4	metastatic
AAPC-IP_LG-043-Tumor-SM-3NC6F	primary
TCGA-EJ-7788	primary
PROS01448-DFCI.10-448.P20-SM-5CQ5F	metastatic
PRAD-6115397.0-SM-7LGUJ	metastatic
PROS01448-DFCI.10-448.P42-SM-5CQ55	metastatic
TCGA-KK-A7B0	primary
PM6-Halo-TM	metastatic
10-013F1_LN	metastatic
P04-2740	primary
TCGA-HC-A8CY	primary
AAPC-STID0000021556-Tumor-SM-3RVW9	primary
TCGA-EJ-5502	primary
TCGA-EJ-7789	primary
PR-1043	primary
TCGA-ZG-A8QW	primary
TCGA-EJ-7315	primary
TCGA-EJ-A6RA	primary
03-139E3_RETROPERITONEAL	metastatic
TCGA-HC-A6AQ	primary
SC_9148	metastatic
P05-3859	primary
PR-0427	primary
TCGA-HI-7169	primary
TCGA-CH-5789	primary
TCGA-CH-5771	primary
PROS01448-1115244-SM-5SGU6	metastatic
TCGA-YL-A8SC	primary
AAPC-STID0000021595-Tumor-SM-2XTZK	primary
AAPC-STID0000015908-Tumor-SM-2XU1U	primary
TCGA-CH-5746	primary
AAPC-STID0000021573-Tumor-SM-2XTYZ	primary
AAPC-STID0000021599-Tumor-SM-2XTZO	primary
AAPC-STID0000021613-Tumor-SM-2XU1K	primary
SC_9173	metastatic
SI_9157	metastatic
P03-1426	primary
SC_9030	metastatic
TCGA-EJ-5499	primary
PROS10448-1115126-SM-5EEBI	metastatic
TCGA-KC-A7F6	primary
MO_1161	metastatic
TCGA-XJ-A83G	primary
97-159H2_LIVER	metastatic
SC_9001	metastatic
TCGA-HI-7170	primary
AAPC-STID0000010880-Tumor-SM-2XU1C	primary
TCGA-HC-7212	primary
SC_9132	metastatic
TCGA-XQ-A8TB	primary
TCGA-G9-6378	primary
SC_9007	metastatic
TCGA-KK-A59V	primary
TCGA-XK-AAK1	primary
PR-2915	primary
AAPC-STID0000002869-Tumor-SM-2XU51	primary
11-028L1_LUNG	metastatic
AAPC-STID0000010902-Tumor-SM-2XU1E	primary
TCGA-YL-A8SO	primary
TCGA-M7-A71Y	primary
TCGA-QU-A6IL	primary
TCGA-KK-A59Z	primary
TCGA-KK-A6E0	primary
12728	metastatic
21510	primary
TCGA-J9-A52C	primary
TCGA-KK-A8IL	primary
TCGA-G9-6351	primary
P04-1421	primary
TCGA-TK-A8OK	primary
MO_1095	metastatic
PR-04-3113	primary
PROS01448-6115219-SM-67ERS	metastatic
PM121	metastatic
SC_9124	metastatic
PR-09-5630	primary
TCGA-V1-A9OT	primary
TCGA-HC-8266	primary
PR-2761	primary
PROS12319B-SU2C-06115123-SM-4W2NI	metastatic
TCGA-EJ-5505	primary
TCGA-QU-A6IN	primary
TCGA-CH-5788	primary
TCGA-ZG-A9KY	primary
PROS01448-1115200-SM-5SGU4	metastatic
TCGA-KC-A4BL	primary
TCGA-CH-5772	primary
SC_9165	metastatic
TCGA-EJ-5518	primary
TCGA-J4-A67N	primary
TCGA-CH-5748	primary
TCGA-HC-7817	primary
PROS10448-SUTC.01115084-SM-4JC6H	metastatic
PM119	metastatic
TCGA-KK-A8ID	primary
TCGA-G9-6336	primary
PROS01448-DFCI.10-448.P15-SM-5CQ5D	metastatic
TCGA-VN-A88R	primary
TCGA-HC-7744	primary
TCGA-J4-AAU2	primary
MO_1008	metastatic
PR-06-1749	primary
PR-02-2480	primary
TCGA-CH-5739	primary
TCGA-HC-7742	primary
PRAD-STID0000004240-Tumor-SM-S932	metastatic
TCGA-EJ-A8FP	primary
AAPC-IP_LG-077-Tumor-SM-3NC78	primary
TCGA-EJ-5507	primary
26731	primary
03-130L_RETROPERITONEAL	metastatic
AAPC-STID0000021534-Tumor-SM-2XTYJ	primary
SC_9109	metastatic
PRAD-6115401.0-SM-7LGUO	metastatic
TCGA-H9-A6BX	primary
SC_9121	metastatic
PR-09-3566	primary
TCGA-FC-A66V	primary
TCGA-YL-A9WJ	primary
MO_1074	metastatic
TCGA-VP-A875	primary
P08-590	primary
SC_9085	metastatic
TCGA-HC-A9TE	primary
MO_1084	metastatic
P09-1372	primary
TCGA-V1-A8WN	primary
TCGA-EJ-5514	primary
MO_1219	metastatic
MO_1132	metastatic
TCGA-CH-5743	primary
AAPC-IP_LG-083-Tumor-SM-3NC7C	primary
TCGA-J4-A83J	primary
P08-2516	primary
TCGA-YL-A8SL	primary
TCGA-CH-5750	primary
TCGA-HC-7747	primary
TCGA-V1-A8MJ	primary
TCGA-HC-7211	primary
TCGA-EJ-A7NF	primary
TCGA-HC-7231	primary
TCGA-V1-A9ZR	primary
AAPC-STID0000021557-Tumor-SM-3RVWA	primary
TCGA-ZG-A8QZ	primary
TCGA-HC-7736	primary
MO_1249	metastatic
TCGA-YL-A8HM	primary
TCGA-HC-A6AS	primary
TCGA-2A-A8VL	primary
05-165O_ADRENAL	metastatic
MO_1014	metastatic
TCGA-HC-7232	primary
TCGA-G9-6499	primary
TCGA-EJ-7317	primary
PR-3051	primary
TCGA-ZG-A9N3	primary
TCGA-Y6-A9XI	primary
PM159	metastatic
TCGA-KC-A7FA	primary
TCGA-FC-7961	primary
SC_9130	metastatic

## Sheet: Supplementary Table2
IDs of samples used in internal validation
id	response
TCGA-KK-A8IK	primary
AAPC-STID0000020508-Tumor-SM-2XU22	primary
TCGA-G9-6356	primary
PRAD-6115398.0-SM-7LGUK	metastatic
TCGA-KK-A6E8	primary
TP_2034	metastatic
SC_9141	metastatic
TCGA-HC-A8D1	primary
TCGA-ZG-A9MC	primary
TCGA-G9-6361	primary
TCGA-XK-AAJP	primary
08-006H1_LN	metastatic
TCGA-HC-A6AN	primary
TCGA-V1-A9OA	primary
TCGA-EJ-5519	primary
PM139	metastatic
TCGA-VN-A943	primary
PROS10448-1115150-SM-5EEBK	metastatic
TCGA-G9-6370	primary
00-029N9_LN	metastatic
TCGA-G9-A9S7	primary
SC_9151	metastatic
04-149E2_LN	metastatic
P07-5036	primary
TCGA-ZG-A9LN	primary
TCGA-HC-7075	primary
MO_1244	metastatic
TCGA-EJ-7784	primary
PM161	metastatic
TCGA-J4-A6G1	primary
2746	primary
TCGA-2A-A8VT	primary
21011	primary
MO_1241	metastatic
TCGA-HC-7748	primary
20630	primary
SC_9016	metastatic
TCGA-V1-A9OX	primary
P02-2035	primary
AAPC-STID0000008820-Tumor-SM-2XU16	primary
TCGA-EJ-7781	primary
PRAD-6115402.0-SM-7LGUP	metastatic
TCGA-KK-A7AZ	primary
PROS11496-6115288-SM-6CNQ1	metastatic
21020	primary
05-011G4_LUNG	metastatic
TCGA-V1-A9Z9	primary
TCGA-KC-A7F3	primary
AAPC-STID0000021563-Tumor-SM-2XTYU	primary
TCGA-EJ-A65B	primary
AAPC-IP_LG-061-Tumor-SM-3NC6X	primary
SC_9127	metastatic
AAPC-IP_LG-067-Tumor-SM-3NC6Z	primary
AAPC-STID0000008920-Tumor-SM-2XU17	primary
TCGA-J4-A67O	primary
TCGA-J4-A67Q	primary
TCGA-HC-A8D0	primary
10363	primary
TCGA-2A-A8VX	primary
TCGA-KK-A8IB	primary
TCGA-KK-A6E7	primary
P06-1696	primary
AAPC-STID0000013388-Tumor-SM-2XU1Q	primary
PR-2916	primary
MO_1447	metastatic
SC_9063	metastatic
12688	primary
PR-3048	primary
SC_9088	metastatic
AAPC-STID0000021598-Tumor-SM-2XTZN	primary
SC_9018	metastatic
AAPC-STID0000021602-Tumor-SM-2XTZR	primary
TCGA-ZG-A9LM	primary
MO_1130	metastatic
TCGA-VN-A88O	primary
PR-02-1899	primary
SC_9028	metastatic
SC_9150	metastatic
P04-1243	primary
PROS12319B-SU2C-06115116-SM-4W2NB	metastatic
AAPC-STID0000009880-Tumor-SM-2XU19	primary
TCGA-J9-A8CL	primary
PROS10448-SUTC.01115090-SM-4JC6W	metastatic
PRAD-6115381.0-SM-7LGU3	metastatic
TCGA-EJ-5508	primary
MO_1316	metastatic
05-214BB2_BONE	metastatic
PM124	metastatic
TCGA-KK-A8I9	primary
PR-03-1026	primary
TCGA-YL-A8HL	primary
TCGA-EJ-5511	primary
SC_9027	metastatic
TCGA-EJ-A7NM	primary
TCGA-V1-A9OY	primary
TCGA-J4-A67K	primary
PRAD-01115249-SM-6VZ7K	metastatic
PROS12319B-SU2C-06115121-SM-4W2NG	metastatic
TCGA-EJ-5521	primary
AAPC-IP_LG-037-Tumor-SM-3NC6D	primary
TCGA-G9-6496	primary
TCGA-HC-A4ZV	primary

## Sheet: Supplementary Table3
IDs of samples used in internal testing
id	response
TCGA-HC-8261	primary
TCGA-KK-A8IH	primary
AAPC-STID0000021584-Tumor-SM-2XTZ6	primary
TCGA-YL-A9WI	primary
TCGA-KK-A7AY	primary
AAPC-STID0000021611-Tumor-SM-2XU18	primary
TCGA-YL-A8SK	primary
TP_2001	metastatic
08-093J1_LN	metastatic
AAPC-STID0000017088-Tumor-SM-2XU1V	primary
PROS11496-6115319-SM-6CNQ3	metastatic
TCGA-EJ-A8FU	primary
PR-3036	primary
P06-1125	primary
TCGA-CH-5761	primary
TP_2020	metastatic
01-087MM_BONE	metastatic
TCGA-HC-7819	primary
PR-2762	primary
TCGA-V1-A8X3	primary
PROS01448-DFCI.10-448.P38-SM-5CQ52	metastatic
TCGA-KC-A4BO	primary
MO_1013	metastatic
MO_1473	metastatic
TCGA-HC-7077	primary
AAPC-STID0000003057-Tumor-SM-2XTZT	primary
TCGA-G9-6498	primary
TCGA-KK-A7B1	primary
MO_1124	metastatic
TCGA-HC-A6HX	primary
AAPC-STID0000012110-Tumor-SM-2XU1J	primary
TCGA-KK-A8IJ	primary
TCGA-J4-A6M7	primary
TCGA-QU-A6IO	primary
SC_9059	metastatic
TCGA-J4-A83I	primary
P03-871	primary
PROS10448-SUTC.01115092-SM-4JC74	metastatic
PR-02-169	primary
TCGA-G9-7522	primary
TCGA-J4-A67T	primary
PROS12319B-SU2C-06115122-SM-4W2NH	metastatic
AAPC-STID0000002909-Tumor-SM-2XTZ4	primary
MO_1118	metastatic
PM158	metastatic
P05-2212	primary
TCGA-ZG-A9M4	primary
TCGA-V1-A8ML	primary
P05-3436	primary
TCGA-2A-A8VV	primary
AAPC-IP_LG-069-Tumor-SM-3NC72	primary
TCGA-KK-A8I4	primary
AAPC-STID0000021614-Tumor-SM-2XU1O	primary
TCGA-EJ-A46B	primary
P03-2345	primary
PROS10448-1115156-SM-5EEBN	metastatic
MO_1184	metastatic
01-095N1_LN	metastatic
SC_9105	metastatic
AAPC-STID0000021600-Tumor-SM-3RVWL	primary
TCGA-YL-A8HJ	primary
TCGA-V1-A8WV	primary
PR-09-2517	primary
TCGA-V1-A9O5	primary
SC_9086	metastatic
SC_9172	metastatic
PM154	metastatic
AAPC-STID0000021537-Tumor-SM-3RVW7	primary
PM15	metastatic
TCGA-HC-8259	primary
AAPC-STID0000021532-Tumor-SM-3RVW5	primary
AAPC-STID0000007180-Tumor-SM-2XU14	primary
TCGA-EJ-5506	primary
PROS11496-6115323-SM-6CNQ8	metastatic
TCGA-HC-7230	primary
PR-04-3222	primary
10362	primary
SC_9023	metastatic
MO_1012	metastatic
PRAD-6115390.0-SM-7LGUC	metastatic
TCGA-YL-A8SB	primary
TCGA-V1-A8MM	primary
TCGA-HC-7081	primary
MO_1020	metastatic
TCGA-SU-A7E7	primary
PROS11496-6115286-SM-6CNPY	metastatic
SC_9158	metastatic
TP_2064	metastatic
TCGA-V1-A9OQ	primary
TCGA-HC-8264	primary
SC_9019	metastatic
TP_2077	metastatic
TCGA-G9-6365	primary
TCGA-EJ-7218	primary
SC_9084	metastatic
TCGA-HC-A6HY	primary
P04-2599	primary
TCGA-KK-A7AQ	primary
TCGA-J9-A52D	primary
TCGA-YL-A8HO	primary
TCGA-J4-AATZ	primary
PROS12319B-SU2C-06115115-SM-4W2NA	metastatic

## Sheet: Supplementary Table4
External validation (Robinson et al. 2017)
TP_2043
TP_2009
MO_1336
MO_1469
MO_1543
MO_1541
TP_2080
TP_2081
MO_1420
MO_1482
TP_2037
MO_1240
MO_1437
MO_1201
MO_1200
MO_1472
MO_1496
MO_1490
MO_1492
MO_1499
MO_1214
MO_1093
MO_1221
MO_1443
MO_1446
MO_1112
TP_2156
MO_1263
MO_1260
MO_1307
TP_2090
TP_2093
TP_2096
MO_1556
MO_1553
MO_1066
MO_1511
MO_1510
MO_1514
MO_1517

## Sheet: Supplementary Table5
External validation (Primary)
CPCG0020-F1
CPCG0122-F1
CPCG0183-F1
CPCG0232-F1
CPCG0411-F1
CPCG0117-F1
CPCG0154-F1
CPCG0233-F1
CPCG0340-F1
CPCG0047-F1
CPCG0094-F1
CPCG0348-F1
CPCG0238-F1
CPCG0366-F1
CPCG0205-F1
CPCG0128-F1
CPCG0022-F1
CPCG0344-F1
CPCG0184-F1
CPCG0374-F1
CPCG0259-F1
CPCG0001-F1
CPCG0190-F1
CPCG0409-F1
CPCG0182-F1
CPCG0263-F1
CPCG0339-F1
CPCG0201-F1
CPCG0262-F1
CPCG0250-F1
CPCG0212-F1
CPCG0199-F1
CPCG0003-F1
CPCG0078-F1
CPCG0388-F1
CPCG0241-F1
CPCG0352-F1
CPCG0407-F1
CPCG0371-F1
CPCG0127-F1
CPCG0255-F1
CPCG0234-F1
CPCG0334-F1
CPCG0373-F1
CPCG0258-F1
CPCG0248-F1
CPCG0392-F1
CPCG0342-F1
CPCG0213-F1
CPCG0364-F1
CPCG0369-F1
CPCG0063-F1
CPCG0379-F1
CPCG0191-F1
CPCG0361-F1
CPCG0211-F1
CPCG0378-F1
CPCG0331-F1
CPCG0256-F1
CPCG0243-F1
CPCG0269-F1
CPCG0185-F1
CPCG0345-F1
CPCG0236-F1
CPCG0090-F1
CPCG0123-F1
CPCG0196-F1
CPCG0410-F1
CPCG0412-F1
CPCG0268-F1
CPCG0336-F1
CPCG0350-F1
CPCG0404-F1
CPCG0099-F1
CPCG0375-F1
CPCG0210-F1
CPCG0114-F1
CPCG0206-F1
CPCG0050-F1
CPCG0346-F1
CPCG0358-F1
CPCG0387-F1
CPCG0265-F1
CPCG0356-F1
CPCG0414-F1
CPCG0217-F1
CPCG0246-F1
CPCG0353-F1
CPCG0380-F1
CPCG0027-F1
CPCG0357-F1
CPCG0365-F1
CPCG0189-F1
CPCG0102-F1
CPCG0166-F1
CPCG0341-F1
CPCG0242-F1
CPCG0360-F1
CPCG0040-F1
CPCG0046-F1
CPCG0324-F1
CPCG0354-F1
CPCG0006-F1
CPCG0413-F1
CPCG0266-F1
CPCG0249-F1
CPCG0095-F1
CPCG0260-F1
CPCG0362-F1
CPCG0208-F1
CPCG0237-F1
CPCG0381-F1
CPCG0372-F1
CPCG0081-F1
CPCG0124-F1
CPCG0098-F1
CPCG0391-F1
CPCG0368-F1
CPCG0355-F1
CPCG0087-F1
CPCG0251-F1
CPCG0073-F1
CPCG0121-F1
CPCG0057-F1
CPCG0401-F1
CPCG0267-F1
CPCG0083-F1
CPCG0158-F1
CPCG0363-F1
CPCG0048-F1

## Sheet: Supplementary Table6
FDR adjusted table for comparing P-NET to other models
model	AUC	AUPR	Accuracy	F1	Recall
Adaptive Boosting	0.038 (0.023)	0.08	0.609	0.188	<0.001
Decision Tree	<0.001 (0.001)	0.004	0.722	0.248	0.003
L2 Logistic Regression	0.018 (0.007)	0.004	0.679	0.232	0.066
Linear Support Vector Machine	0.151 (0.117)	0.224	1	0.399	0.003
Random Forest	0.073 (0.05)	0.043	0.928	0.225	0.004
RBF Support Vector Machine	0.212 (0.21)	0.205	0.745	0.177	0.003

## Sheet: Supplementary Table7
P-NET compared to other models
model	measure	P-NET median	Model median	Median difference	pvalue	pvalue_fdr_adjusted
RBF Support Vector Machine	AUPR	0.881	0.86	0.021	0.205	0.205
RBF Support Vector Machine	F1	0.755	0.702	0.054	0.088	0.177
RBF Support Vector Machine	AUC	0.928	0.915	0.013	0.212	0.212
RBF Support Vector Machine	Recall	0.763	0.612	0.151	0.002	0.003
RBF Support Vector Machine	Precision	0.75	0.824	-0.074	0.927	1
RBF Support Vector Machine	Accuracy	0.838	0.828	0.01	0.372	0.745
Decision Tree	AUPR	0.881	0.741	0.14	0.001	0.004
Decision Tree	F1	0.755	0.72	0.035	0.207	0.248
Decision Tree	AUC	0.928	0.856	0.072	0	<0.001
Decision Tree	Recall	0.763	0.615	0.147	0.001	0.003
Decision Tree	Precision	0.75	0.872	-0.122	0.978	1
Decision Tree	Accuracy	0.838	0.843	-0.005	0.602	0.722
L2 Logistic Regression	AUPR	0.881	0.813	0.068	0.001	0.004
L2 Logistic Regression	F1	0.755	0.727	0.028	0.232	0.232
L2 Logistic Regression	AUC	0.928	0.883	0.045	0.006	0.018
L2 Logistic Regression	Recall	0.763	0.672	0.091	0.066	0.066
L2 Logistic Regression	Precision	0.75	0.792	-0.042	0.826	1
L2 Logistic Regression	Accuracy	0.838	0.833	0.005	0.452	0.679
Adaptive Boosting	AUPR	0.881	0.831	0.05	0.054	0.08
Adaptive Boosting	F1	0.755	0.705	0.05	0.126	0.188
Adaptive Boosting	AUC	0.928	0.889	0.039	0.019	0.038
Adaptive Boosting	Recall	0.763	0.568	0.195	0	0
Adaptive Boosting	Precision	0.75	0.93	-0.18	0.998	0.998
Adaptive Boosting	Accuracy	0.838	0.843	-0.005	0.609	0.609
Linear Support Vector Machine	AUPR	0.881	0.857	0.024	0.187	0.224
Linear Support Vector Machine	F1	0.755	0.695	0.06	0.066	0.399
Linear Support Vector Machine	AUC	0.928	0.907	0.021	0.126	0.151
Linear Support Vector Machine	Recall	0.763	0.612	0.151	0.002	0.003
Linear Support Vector Machine	Precision	0.75	0.807	-0.057	0.86	1
Linear Support Vector Machine	Accuracy	0.838	0.824	0.015	0.298	1
Random Forest	AUPR	0.881	0.823	0.058	0.022	0.043
Random Forest	F1	0.755	0.691	0.064	0.075	0.225
Random Forest	AUC	0.928	0.895	0.033	0.049	0.073
Random Forest	Recall	0.763	0.608	0.155	0.004	0.004
Random Forest	Precision	0.75	0.804	-0.054	0.85	1
Random Forest	Accuracy	0.838	0.824	0.015	0.31	0.928

## Sheet: Supplementary Table8
p-values of comparing P-NET to Dense models when trained on different sample size
Training set size	111	155	216	300	418	581	809
F1 score	0.12	0.004	0.115	0.014	0.002	0.002	0.055
Area Under ROC Curve (AUC)	0.02	0.004	0.018	0.033	0.046	0.15	0.425
Area Under Precision Recall Curve	0.15	0.045	0.023	0.031	0.021	0.126	0.362
Precision	0.435	0.081	0.488	0.184	0.021	0.259	0.243
Recall	0.045	0.003	0.07	0.018	0.002	0.003	0.002
Accuracy	0.257	0.021	0.226	0.018	0.002	0.005	0.285

## Sheet: Supplementary Table9
Survival Data
Cancer.Type.Detailed	Patient.ID	PFS	PFS.time
Prostate Adenocarcinoma	TCGA-V1-A8MK	0	508
Prostate Adenocarcinoma	TCGA-HC-8260	0	686
Prostate Adenocarcinoma	TCGA-EJ-7125	0	2850
Prostate Adenocarcinoma	TCGA-G9-7523	0	857
Prostate Adenocarcinoma	TCGA-EJ-5512	0	1733
Prostate Adenocarcinoma	TCGA-EJ-8469	1	1925
Prostate Adenocarcinoma	TCGA-HC-7744	0	531
Prostate Adenocarcinoma	TCGA-KK-A6E7	1	925
Prostate Adenocarcinoma	TCGA-YL-A9WJ	1	1476
Prostate Adenocarcinoma	TCGA-HC-A48F	0	680
Prostate Adenocarcinoma	TCGA-J4-8200	0	1218
Prostate Adenocarcinoma	TCGA-HC-8213	0	589
Prostate Adenocarcinoma	TCGA-XJ-A9DQ	0	91
Prostate Adenocarcinoma	TCGA-EJ-5510	0	1887
Prostate Adenocarcinoma	TCGA-HC-8261	0	546
Prostate Adenocarcinoma	TCGA-CH-5769	0	62
Prostate Adenocarcinoma	TCGA-V1-A9OF	0	1184
Prostate Adenocarcinoma	TCGA-VN-A88O	0	481
Prostate Adenocarcinoma	TCGA-EJ-5516	0	1889
Prostate Adenocarcinoma	TCGA-EJ-7793	0	114
Prostate Adenocarcinoma	TCGA-G9-7522	0	1078
Prostate Adenocarcinoma	TCGA-J4-8198	0	614
Prostate Adenocarcinoma	TCGA-HC-7230	0	1001
Prostate Adenocarcinoma	TCGA-HC-7750	0	522
Prostate Adenocarcinoma	TCGA-HC-8259	0	924
Prostate Adenocarcinoma	TCGA-EJ-5494	0	1477
Prostate Adenocarcinoma	TCGA-EJ-5502	0	1171
Prostate Adenocarcinoma	TCGA-KK-A6DY	0	4295
Prostate Adenocarcinoma	TCGA-EJ-5503	0	1391
Prostate Adenocarcinoma	TCGA-2A-A8VL	0	621
Prostate Adenocarcinoma	TCGA-EJ-7318	1	380
Prostate Adenocarcinoma	TCGA-EJ-AB27	0	145
Prostate Adenocarcinoma	TCGA-G9-6351	0	2048
Prostate Adenocarcinoma	TCGA-EJ-5522	0	2079
Prostate Adenocarcinoma	TCGA-EJ-A8FO	0	282
Prostate Adenocarcinoma	TCGA-HC-A6HY	0	134
Prostate Adenocarcinoma	TCGA-XJ-A83G	0	1461
Prostate Adenocarcinoma	TCGA-HC-7079	1	380
Prostate Adenocarcinoma	TCGA-XJ-A9DX	0	973
Prostate Adenocarcinoma	TCGA-2A-A8VV	0	671
Prostate Adenocarcinoma	TCGA-FC-7708	0	864
Prostate Adenocarcinoma	TCGA-G9-6370	0	1156
Prostate Adenocarcinoma	TCGA-G9-7521	0	942
Prostate Adenocarcinoma	TCGA-HC-7747	0	748
Prostate Adenocarcinoma	TCGA-HC-7817	0	928
Prostate Adenocarcinoma	TCGA-HC-A6AO	0	530
Prostate Adenocarcinoma	TCGA-EJ-7792	0	1396
Prostate Adenocarcinoma	TCGA-EJ-A46D	0	626
Prostate Adenocarcinoma	TCGA-J4-A6M7	0	512
Prostate Adenocarcinoma	TCGA-M7-A720	0	384
Prostate Adenocarcinoma	TCGA-QU-A6IO	0	3716
Prostate Adenocarcinoma	TCGA-EJ-7797	0	983
Prostate Adenocarcinoma	TCGA-G9-6498	1	1342
Prostate Adenocarcinoma	TCGA-HC-8256	0	860
Prostate Adenocarcinoma	TCGA-EJ-7788	0	859
Prostate Adenocarcinoma	TCGA-FC-A5OB	0	680
Prostate Adenocarcinoma	TCGA-G9-A9S0	1	423
Prostate Adenocarcinoma	TCGA-HC-7213	1	170
Prostate Adenocarcinoma	TCGA-HC-7819	0	543
Prostate Adenocarcinoma	TCGA-VN-A88R	1	512
Prostate Adenocarcinoma	TCGA-EJ-7785	0	1177
Prostate Adenocarcinoma	TCGA-G9-6378	0	1155
Prostate Adenocarcinoma	TCGA-J4-A67L	0	770
Prostate Adenocarcinoma	TCGA-KC-A7F5	0	91
Prostate Adenocarcinoma	TCGA-KK-A6E2	0	5024
Prostate Adenocarcinoma	TCGA-2A-A8W1	0	112
Prostate Adenocarcinoma	TCGA-EJ-5507	0	1457
Prostate Adenocarcinoma	TCGA-HC-7821	0	956
Prostate Adenocarcinoma	TCGA-V1-A9Z7	0	874
Prostate Adenocarcinoma	TCGA-KC-A4BN	0	1815
Prostate Adenocarcinoma	TCGA-M7-A71Y	0	493
Prostate Adenocarcinoma	TCGA-CH-5765	0	700
Prostate Adenocarcinoma	TCGA-CH-5766	0	31
Prostate Adenocarcinoma	TCGA-EJ-5501	0	1365
Prostate Adenocarcinoma	TCGA-EJ-5511	0	1476
Prostate Adenocarcinoma	TCGA-EJ-5517	0	1889
Prostate Adenocarcinoma	TCGA-G9-6332	1	1180
Prostate Adenocarcinoma	TCGA-G9-6354	0	2066
Prostate Adenocarcinoma	TCGA-G9-6369	0	1215
Prostate Adenocarcinoma	TCGA-HC-7737	0	1090
Prostate Adenocarcinoma	TCGA-HC-A6HX	0	38
Prostate Adenocarcinoma	TCGA-HI-7169	0	2684
Prostate Adenocarcinoma	TCGA-J4-A67M	0	941
Prostate Adenocarcinoma	TCGA-KC-A4BO	0	607
Prostate Adenocarcinoma	TCGA-KK-A8IM	0	1915
Prostate Adenocarcinoma	TCGA-EJ-A65B	0	710
Prostate Adenocarcinoma	TCGA-G9-A9S7	0	728
Prostate Adenocarcinoma	TCGA-HC-8266	0	473
Prostate Adenocarcinoma	TCGA-KK-A59X	1	2233
Prostate Adenocarcinoma	TCGA-KK-A8I7	1	1088
Prostate Adenocarcinoma	TCGA-ZG-A9ND	0	410
Prostate Adenocarcinoma	TCGA-2A-AAYU	0	615
Prostate Adenocarcinoma	TCGA-HC-8258	0	847
Prostate Adenocarcinoma	TCGA-ZG-A8QX	0	442
Prostate Adenocarcinoma	TCGA-EJ-5498	0	1720
Prostate Adenocarcinoma	TCGA-EJ-A7NF	0	250
Prostate Adenocarcinoma	TCGA-EJ-A7NH	0	474
Prostate Adenocarcinoma	TCGA-KK-A7AZ	0	1519
Prostate Adenocarcinoma	TCGA-CH-5741	0	395
Prostate Adenocarcinoma	TCGA-EJ-5526	1	537
Prostate Adenocarcinoma	TCGA-HC-7212	0	870
Prostate Adenocarcinoma	TCGA-HC-A4ZV	0	23
Prostate Adenocarcinoma	TCGA-HI-7171	1	1329
Prostate Adenocarcinoma	TCGA-KK-A59Y	0	1968
Prostate Adenocarcinoma	TCGA-V1-A9O9	0	2870
Prostate Adenocarcinoma	TCGA-V1-A9OX	0	1134
Prostate Adenocarcinoma	TCGA-XK-AAJ3	0	1262
Prostate Adenocarcinoma	TCGA-2A-A8VO	0	1701
Prostate Adenocarcinoma	TCGA-2A-AAYF	0	1364
Prostate Adenocarcinoma	TCGA-2A-AAYO	0	1272
Prostate Adenocarcinoma	TCGA-CH-5746	0	731
Prostate Adenocarcinoma	TCGA-EJ-7321	0	824
Prostate Adenocarcinoma	TCGA-EJ-A46I	0	668
Prostate Adenocarcinoma	TCGA-EJ-A65G	0	666
Prostate Adenocarcinoma	TCGA-G9-6336	0	2068
Prostate Adenocarcinoma	TCGA-CH-5792	0	91
Prostate Adenocarcinoma	TCGA-EJ-5505	0	922
Prostate Adenocarcinoma	TCGA-EJ-5524	1	265
Prostate Adenocarcinoma	TCGA-EJ-5532	0	1828
Prostate Adenocarcinoma	TCGA-G9-6362	0	1443
Prostate Adenocarcinoma	TCGA-HC-8262	0	679
Prostate Adenocarcinoma	TCGA-CH-5740	0	31
Prostate Adenocarcinoma	TCGA-EJ-A46E	0	524
Prostate Adenocarcinoma	TCGA-EJ-A46F	1	215
Prostate Adenocarcinoma	TCGA-J4-A6G3	1	618
Prostate Adenocarcinoma	TCGA-J9-A52C	0	178
Prostate Adenocarcinoma	TCGA-KK-A6E1	0	2198
Prostate Adenocarcinoma	TCGA-KK-A8IF	1	648
Prostate Adenocarcinoma	TCGA-V1-A9OY	0	1067
Prostate Adenocarcinoma	TCGA-YL-A9WY	1	765
Prostate Adenocarcinoma	TCGA-ZG-A9LN	0	115
Prostate Adenocarcinoma	TCGA-EJ-8470	0	1159
Prostate Adenocarcinoma	TCGA-EJ-A7NK	0	476
Prostate Adenocarcinoma	TCGA-EJ-A8FN	0	329
Prostate Adenocarcinoma	TCGA-G9-6353	0	1542
Prostate Adenocarcinoma	TCGA-G9-6371	0	1226
Prostate Adenocarcinoma	TCGA-G9-7519	0	849
Prostate Adenocarcinoma	TCGA-HI-7170	0	2522
Prostate Adenocarcinoma	TCGA-G9-6339	1	1634
Prostate Adenocarcinoma	TCGA-HC-7738	1	420
Prostate Adenocarcinoma	TCGA-HC-8216	0	682
Prostate Adenocarcinoma	TCGA-YL-A8HJ	0	1611
Prostate Adenocarcinoma	TCGA-HC-7742	0	938
Prostate Adenocarcinoma	TCGA-HC-A9TH	1	351
Prostate Adenocarcinoma	TCGA-YL-A8HL	0	1565
Prostate Adenocarcinoma	TCGA-YL-A8SP	1	2036
Prostate Adenocarcinoma	TCGA-ZG-A9L5	0	908
Prostate Adenocarcinoma	TCGA-EJ-5496	0	595
Prostate Adenocarcinoma	TCGA-G9-6347	0	2089
Prostate Adenocarcinoma	TCGA-HC-7736	0	1103
Prostate Adenocarcinoma	TCGA-J4-AAU2	0	825
Prostate Adenocarcinoma	TCGA-QU-A6IM	0	1247
Prostate Adenocarcinoma	TCGA-EJ-7123	0	2572
Prostate Adenocarcinoma	TCGA-EJ-A65F	1	75
Prostate Adenocarcinoma	TCGA-HC-7740	0	717
Prostate Adenocarcinoma	TCGA-J4-A67O	0	839
Prostate Adenocarcinoma	TCGA-EJ-A8FP	1	117
Prostate Adenocarcinoma	TCGA-KK-A6E0	1	941
Prostate Adenocarcinoma	TCGA-MG-AAMC	0	173
Prostate Adenocarcinoma	TCGA-V1-A9Z8	0	827
Prostate Adenocarcinoma	TCGA-YL-A8HK	1	1376
Prostate Adenocarcinoma	TCGA-YL-A9WL	1	740
Prostate Adenocarcinoma	TCGA-H9-A6BX	0	941
Prostate Adenocarcinoma	TCGA-CH-5762	0	1339
Prostate Adenocarcinoma	TCGA-EJ-5515	0	1832
Prostate Adenocarcinoma	TCGA-EJ-5542	0	1513
Prostate Adenocarcinoma	TCGA-G9-6356	0	1434
Prostate Adenocarcinoma	TCGA-G9-6367	0	1222
Prostate Adenocarcinoma	TCGA-HC-7209	0	440
Prostate Adenocarcinoma	TCGA-HC-7748	0	792
Prostate Adenocarcinoma	TCGA-HC-8264	0	48
Prostate Adenocarcinoma	TCGA-HC-A6AQ	0	106
Prostate Adenocarcinoma	TCGA-KK-A7AY	1	1124
Prostate Adenocarcinoma	TCGA-V1-A8MM	1	990
Prostate Adenocarcinoma	TCGA-VP-A872	0	3631
Prostate Adenocarcinoma	TCGA-YL-A8SJ	1	752
Prostate Adenocarcinoma	TCGA-V1-A9O7	1	819
Prostate Adenocarcinoma	TCGA-ZG-A9L9	1	51
Prostate Adenocarcinoma	TCGA-ZG-A9LY	0	370
Prostate Adenocarcinoma	TCGA-EJ-AB20	0	131
Prostate Adenocarcinoma	TCGA-V1-A9OT	1	292
Prostate Adenocarcinoma	TCGA-CH-5789	0	304
Prostate Adenocarcinoma	TCGA-EJ-5499	0	1415
Prostate Adenocarcinoma	TCGA-EJ-5530	0	1832
Prostate Adenocarcinoma	TCGA-EJ-7327	0	923
Prostate Adenocarcinoma	TCGA-EJ-A7NN	1	197
Prostate Adenocarcinoma	TCGA-G9-6338	0	2028
Prostate Adenocarcinoma	TCGA-G9-6342	0	1696
Prostate Adenocarcinoma	TCGA-G9-6361	0	1415
Prostate Adenocarcinoma	TCGA-G9-6366	0	1947
Prostate Adenocarcinoma	TCGA-G9-6377	0	958
Prostate Adenocarcinoma	TCGA-G9-6496	0	1726
Prostate Adenocarcinoma	TCGA-HC-7752	0	782
Prostate Adenocarcinoma	TCGA-HC-A6AP	0	71
Prostate Adenocarcinoma	TCGA-J4-A67N	1	442
Prostate Adenocarcinoma	TCGA-QU-A6IN	0	4264
Prostate Adenocarcinoma	TCGA-X4-A8KS	0	979
Prostate Adenocarcinoma	TCGA-YL-A8SQ	1	329
Prostate Adenocarcinoma	TCGA-CH-5761	0	28
Prostate Adenocarcinoma	TCGA-V1-A9OA	0	636
Prostate Adenocarcinoma	TCGA-XK-AAJR	1	131
Prostate Adenocarcinoma	TCGA-ZG-A9L4	0	1108
Prostate Adenocarcinoma	TCGA-EJ-7786	0	1096
Prostate Adenocarcinoma	TCGA-EJ-5531	0	1273
Prostate Adenocarcinoma	TCGA-EJ-7314	0	1150
Prostate Adenocarcinoma	TCGA-EJ-A65J	0	451
Prostate Adenocarcinoma	TCGA-G9-6343	0	2450
Prostate Adenocarcinoma	TCGA-HC-7081	0	1136
Prostate Adenocarcinoma	TCGA-KK-A7AQ	1	1217
Prostate Adenocarcinoma	TCGA-M7-A71Z	0	643
Prostate Adenocarcinoma	TCGA-TP-A8TV	0	610
Prostate Adenocarcinoma	TCGA-VN-A88N	0	766
Prostate Adenocarcinoma	TCGA-YL-A8SB	1	1384
Prostate Adenocarcinoma	TCGA-YL-A8SF	0	1373
Prostate Adenocarcinoma	TCGA-FC-7961	0	469
Prostate Adenocarcinoma	TCGA-G9-A9S4	0	906
Prostate Adenocarcinoma	TCGA-HC-7211	0	1221
Prostate Adenocarcinoma	TCGA-HI-7168	1	2505
Prostate Adenocarcinoma	TCGA-J9-A52B	1	57
Prostate Adenocarcinoma	TCGA-XJ-A9DI	0	1461
Prostate Adenocarcinoma	TCGA-XK-AAJA	0	930
Prostate Adenocarcinoma	TCGA-XK-AAK1	0	979
Prostate Adenocarcinoma	TCGA-EJ-5509	0	1464
Prostate Adenocarcinoma	TCGA-KK-A6E5	0	2073
Prostate Adenocarcinoma	TCGA-CH-5772	0	486
Prostate Adenocarcinoma	TCGA-EJ-7784	0	781
Prostate Adenocarcinoma	TCGA-EJ-8468	0	2347
Prostate Adenocarcinoma	TCGA-H9-A6BY	0	112
Prostate Adenocarcinoma	TCGA-HC-7075	0	601
Prostate Adenocarcinoma	TCGA-J4-A67S	1	708
Prostate Adenocarcinoma	TCGA-J4-A67T	0	183
Prostate Adenocarcinoma	TCGA-J4-A83I	0	685
Prostate Adenocarcinoma	TCGA-XJ-A9DK	0	275
Prostate Adenocarcinoma	TCGA-YL-A8S9	1	1006
Prostate Adenocarcinoma	TCGA-CH-5771	0	396
Prostate Adenocarcinoma	TCGA-EJ-5521	0	2279
Prostate Adenocarcinoma	TCGA-EJ-8472	1	196
Prostate Adenocarcinoma	TCGA-V1-A9OH	0	2403
Prostate Adenocarcinoma	TCGA-V1-A9Z9	0	540
Prostate Adenocarcinoma	TCGA-XK-AAIV	0	1133
Prostate Adenocarcinoma	TCGA-YL-A9WI	0	1623
Prostate Adenocarcinoma	TCGA-YL-A9WK	1	1009
Prostate Adenocarcinoma	TCGA-CH-5748	0	31
Prostate Adenocarcinoma	TCGA-CH-5790	0	974
Prostate Adenocarcinoma	TCGA-EJ-7331	0	742
Prostate Adenocarcinoma	TCGA-EJ-A7NM	0	128
Prostate Adenocarcinoma	TCGA-G9-6363	0	1378
Prostate Adenocarcinoma	TCGA-G9-7525	0	994
Prostate Adenocarcinoma	TCGA-HC-7077	0	2115
Prostate Adenocarcinoma	TCGA-HC-A6AL	0	67
Prostate Adenocarcinoma	TCGA-QU-A6IL	0	97
Prostate Adenocarcinoma	TCGA-TP-A8TT	0	526
Prostate Adenocarcinoma	TCGA-YL-A8SO	0	3479
Prostate Adenocarcinoma	TCGA-YL-A8SR	0	273
Prostate Adenocarcinoma	TCGA-4L-AA1F	0	350
Prostate Adenocarcinoma	TCGA-CH-5744	0	60
Prostate Adenocarcinoma	TCGA-EJ-5519	0	1962
Prostate Adenocarcinoma	TCGA-EJ-A8FU	0	138
Prostate Adenocarcinoma	TCGA-HC-A9TE	1	216
Prostate Adenocarcinoma	TCGA-KK-A59V	0	3440
Prostate Adenocarcinoma	TCGA-M7-A724	0	889
Prostate Adenocarcinoma	TCGA-V1-A9O5	1	124
Prostate Adenocarcinoma	TCGA-V1-A9ZG	0	1517
Prostate Adenocarcinoma	TCGA-ZG-A9L6	1	664
Prostate Adenocarcinoma	TCGA-ZG-A9LS	0	516
Prostate Adenocarcinoma	TCGA-Y6-A8TL	0	992
Prostate Adenocarcinoma	TCGA-CH-5739	0	671
Prostate Adenocarcinoma	TCGA-CH-5794	0	882
Prostate Adenocarcinoma	TCGA-EJ-5504	0	1427
Prostate Adenocarcinoma	TCGA-EJ-5508	0	1965
Prostate Adenocarcinoma	TCGA-EJ-7781	0	1073
Prostate Adenocarcinoma	TCGA-EJ-A65M	0	230
Prostate Adenocarcinoma	TCGA-HC-7745	0	721
Prostate Adenocarcinoma	TCGA-J4-A67R	0	910
Prostate Adenocarcinoma	TCGA-KK-A7B1	0	1063
Prostate Adenocarcinoma	TCGA-KK-A8IL	1	628
Prostate Adenocarcinoma	TCGA-ZG-A8QZ	0	308
Prostate Adenocarcinoma	TCGA-CH-5754	0	62
Prostate Adenocarcinoma	TCGA-EJ-7115	0	2687
Prostate Adenocarcinoma	TCGA-J9-A52E	0	323
Prostate Adenocarcinoma	TCGA-KK-A8IB	0	83
Prostate Adenocarcinoma	TCGA-M7-A722	1	559
Prostate Adenocarcinoma	TCGA-V1-A9OL	1	105
Prostate Adenocarcinoma	TCGA-X4-A8KQ	0	1383
Prostate Adenocarcinoma	TCGA-ZG-A9M4	0	547
Prostate Adenocarcinoma	TCGA-CH-5767	0	458
Prostate Adenocarcinoma	TCGA-HC-7818	0	938
Prostate Adenocarcinoma	TCGA-QU-A6IP	0	2620
Prostate Adenocarcinoma	TCGA-CH-5743	1	425
Prostate Adenocarcinoma	TCGA-CH-5763	0	365
Prostate Adenocarcinoma	TCGA-CH-5764	0	31
Prostate Adenocarcinoma	TCGA-EJ-5514	0	1829
Prostate Adenocarcinoma	TCGA-G9-6333	0	2465
Prostate Adenocarcinoma	TCGA-G9-6385	0	830
Prostate Adenocarcinoma	TCGA-G9-6494	0	1771
Prostate Adenocarcinoma	TCGA-G9-6499	0	1543
Prostate Adenocarcinoma	TCGA-G9-7510	0	1185
Prostate Adenocarcinoma	TCGA-HC-7231	0	939
Prostate Adenocarcinoma	TCGA-HC-7232	1	766
Prostate Adenocarcinoma	TCGA-HC-8265	0	483
Prostate Adenocarcinoma	TCGA-KC-A4BV	1	1328
Prostate Adenocarcinoma	TCGA-KK-A59Z	0	2628
Prostate Adenocarcinoma	TCGA-CH-5752	0	943
Prostate Adenocarcinoma	TCGA-EJ-5518	1	2104
Prostate Adenocarcinoma	TCGA-EJ-7789	0	1105
Prostate Adenocarcinoma	TCGA-EJ-A46B	0	657
Prostate Adenocarcinoma	TCGA-EJ-A65D	0	393
Prostate Adenocarcinoma	TCGA-HC-7080	1	894
Prostate Adenocarcinoma	TCGA-J4-AATZ	1	79
Prostate Adenocarcinoma	TCGA-XK-AAJP	0	1259
Prostate Adenocarcinoma	TCGA-YL-A8HM	1	1473
Prostate Adenocarcinoma	TCGA-YL-A8SC	1	152
Prostate Adenocarcinoma	TCGA-ZG-A9L1	0	1302
Prostate Adenocarcinoma	TCGA-ZG-A9LZ	0	692
Prostate Adenocarcinoma	TCGA-EJ-A65E	0	417
Prostate Adenocarcinoma	TCGA-V1-A9OQ	0	371
Prostate Adenocarcinoma	TCGA-XJ-A83F	0	1127
Prostate Adenocarcinoma	TCGA-EJ-5506	0	1381
Prostate Adenocarcinoma	TCGA-EJ-7791	0	1118
Prostate Adenocarcinoma	TCGA-EJ-7794	0	1306
Prostate Adenocarcinoma	TCGA-G9-6329	0	1266
Prostate Adenocarcinoma	TCGA-HC-A631	0	54
Prostate Adenocarcinoma	TCGA-HC-A6AN	0	49
Prostate Adenocarcinoma	TCGA-VP-A875	0	2309
Prostate Adenocarcinoma	TCGA-YL-A8HO	1	1068
Prostate Adenocarcinoma	TCGA-YL-A8SK	0	1408
Prostate Adenocarcinoma	TCGA-YL-A9WH	0	427
Prostate Adenocarcinoma	TCGA-EJ-5525	1	546
Prostate Adenocarcinoma	TCGA-KK-A7B0	1	606
Prostate Adenocarcinoma	TCGA-ZG-A8QY	0	404
Prostate Adenocarcinoma	TCGA-ZG-A9LU	0	579
Prostate Adenocarcinoma	TCGA-FC-A8O0	0	616
Prostate Adenocarcinoma	TCGA-H9-7775	0	185
Prostate Adenocarcinoma	TCGA-XA-A8JR	0	376
Prostate Adenocarcinoma	TCGA-CH-5745	0	91
Prostate Adenocarcinoma	TCGA-EJ-7315	0	1008
Prostate Adenocarcinoma	TCGA-G9-6348	0	1515
Prostate Adenocarcinoma	TCGA-G9-6373	0	811
Prostate Adenocarcinoma	TCGA-G9-6379	0	1778
Prostate Adenocarcinoma	TCGA-J4-A67K	0	1004
Prostate Adenocarcinoma	TCGA-J4-A6G1	0	769
Prostate Adenocarcinoma	TCGA-J4-A83J	0	696
Prostate Adenocarcinoma	TCGA-CH-5751	1	365
Prostate Adenocarcinoma	TCGA-EJ-5495	0	1760
Prostate Adenocarcinoma	TCGA-HC-A632	0	61
Prostate Adenocarcinoma	TCGA-KK-A6E8	0	1770
Prostate Adenocarcinoma	TCGA-KK-A7B2	1	692
Prostate Adenocarcinoma	TCGA-V1-A9ZI	0	1640
Prostate Adenocarcinoma	TCGA-V1-A9ZR	0	1361
Prostate Adenocarcinoma	TCGA-YL-A8S8	1	679
Prostate Adenocarcinoma	TCGA-YL-A9WX	1	1506
Prostate Adenocarcinoma	TCGA-YL-A8SI	1	1423
Prostate Adenocarcinoma	TCGA-EJ-5527	0	1778
Prostate Adenocarcinoma	TCGA-EJ-8474	0	766
Prostate Adenocarcinoma	TCGA-KK-A6E4	1	3502
Prostate Adenocarcinoma	TCGA-KK-A6E6	0	3447
Prostate Adenocarcinoma	TCGA-YL-A8SA	0	512
Prostate Adenocarcinoma	TCGA-YL-A8SH	1	875
Prostate Adenocarcinoma	TCGA-2A-A8W3	1	198
Prostate Adenocarcinoma	TCGA-CH-5788	0	821
Prostate Adenocarcinoma	TCGA-HC-7078	0	1985
Prostate Adenocarcinoma	TCGA-ZG-A9MC	0	455
Prostate Adenocarcinoma	TCGA-EJ-7328	0	842
Prostate Adenocarcinoma	TCGA-EJ-A6RA	1	353
Prostate Adenocarcinoma	TCGA-HC-7749	0	724
Prostate Adenocarcinoma	TCGA-HC-8257	0	726
Prostate Adenocarcinoma	TCGA-HC-A6AS	0	44
Prostate Adenocarcinoma	TCGA-WW-A8ZI	0	449
Prostate Adenocarcinoma	TCGA-2A-A8VX	0	1378
Prostate Adenocarcinoma	TCGA-CH-5753	0	31
Prostate Adenocarcinoma	TCGA-EJ-7783	0	787
Prostate Adenocarcinoma	TCGA-VP-AA1N	0	1365
Prostate Adenocarcinoma	TCGA-ZG-A9L2	1	180
Prostate Adenocarcinoma	TCGA-EJ-7218	0	2542
Prostate Adenocarcinoma	TCGA-J4-AATV	0	553
Prostate Adenocarcinoma	TCGA-EJ-7317	0	771
Prostate Adenocarcinoma	TCGA-EJ-A46G	0	668
Prostate Adenocarcinoma	TCGA-G9-6365	0	1363
Prostate Adenocarcinoma	TCGA-EJ-7782	0	1167
Prostate Adenocarcinoma	TCGA-FC-A4JI	0	877
Prostate Adenocarcinoma	TCGA-J9-A52D	0	212
Prostate Adenocarcinoma	TCGA-VN-A943	0	496
Prostate Adenocarcinoma	TCGA-ZG-A9L0	0	355
Prostate Adenocarcinoma	TCGA-CH-5738	0	212
Prostate Adenocarcinoma	TCGA-CH-5768	0	731
Prostate Adenocarcinoma	TCGA-HC-7820	0	747
Prostate Adenocarcinoma	TCGA-CH-5750	0	396
Prostate Adenocarcinoma	TCGA-CH-5791	1	396
Prostate Adenocarcinoma	TCGA-G9-6364	0	1198
Prostate Adenocarcinoma	TCGA-ZG-A8QW	0	94
Prostate Adenocarcinoma	TCGA-KK-A5A1	1	203
Prostate Adenocarcinoma	TCGA-Y6-A9XI	0	526
Prostate Adenocarcinoma	TCGA-ZG-A9LB	0	583
Prostate Adenocarcinoma	TCGA-ZG-A9LM	0	378
Prostate Adenocarcinoma	TCGA-CH-5737	0	91
Prostate Adenocarcinoma	TCGA-HC-7233	0	1355
Prostate Adenocarcinoma	TCGA-ZG-A9KY	0	130
Prostate Adenocarcinoma	TCGA-ZG-A9N3	0	349
Prostate Adenocarcinoma	TCGA-ZG-A9NI	0	132
Prostate Adenocarcinoma	TCGA-FC-A66V	0	524
Prostate Adenocarcinoma	TCGA-HC-7210	0	868
Prostate Adenocarcinoma	TCGA-YL-A8SL	0	987
Prostate Adenocarcinoma	TCGA-XK-AAIR	0	972
Prostate Adenocarcinoma	TCGA-XK-AAJT	0	1434
Prostate Adenocarcinoma	TCGA-J4-A67Q	0	975
Prostate Adenocarcinoma	TCGA-FC-A6HD	0	789
Prostate Adenocarcinoma	TCGA-XK-AAIW	1	427
Prostate Adenocarcinoma	TCGA-HC-A76X	0	150
Prostate Adenocarcinoma	TCGA-J9-A8CN	0	1237
Prostate Adenocarcinoma	TCGA-KC-A4BL	1	193
Prostate Adenocarcinoma	TCGA-KC-A7F3	0	665
Prostate Adenocarcinoma	TCGA-KC-A7FD	0	270
Prostate Adenocarcinoma	TCGA-KC-A7FE	0	352
Prostate Adenocarcinoma	TCGA-KK-A8I5	0	3096
Prostate Adenocarcinoma	TCGA-KK-A8IJ	1	307
Prostate Adenocarcinoma	TCGA-V1-A8MJ	0	1791
Prostate Adenocarcinoma	TCGA-V1-A8WN	0	924
Prostate Adenocarcinoma	TCGA-2A-A8VT	0	1373
Prostate Adenocarcinoma	TCGA-EJ-A6RC	0	873
Prostate Adenocarcinoma	TCGA-HC-A76W	0	213
Prostate Adenocarcinoma	TCGA-HC-A8D1	0	573
Prostate Adenocarcinoma	TCGA-J9-A8CK	0	321
Prostate Adenocarcinoma	TCGA-J9-A8CL	1	132
Prostate Adenocarcinoma	TCGA-J9-A8CM	1	344
Prostate Adenocarcinoma	TCGA-KC-A4BR	1	1022
Prostate Adenocarcinoma	TCGA-KC-A7F6	0	263
Prostate Adenocarcinoma	TCGA-KC-A7FA	0	598
Prostate Adenocarcinoma	TCGA-KK-A7AP	0	196
Prostate Adenocarcinoma	TCGA-KK-A7AU	1	207
Prostate Adenocarcinoma	TCGA-KK-A7B3	1	294
Prostate Adenocarcinoma	TCGA-KK-A8I4	1	1162
Prostate Adenocarcinoma	TCGA-KK-A8I6	0	668
Prostate Adenocarcinoma	TCGA-KK-A8I8	0	967
Prostate Adenocarcinoma	TCGA-KK-A8I9	1	940
Prostate Adenocarcinoma	TCGA-KK-A8IC	1	1060
Prostate Adenocarcinoma	TCGA-KK-A8IH	0	2013
Prostate Adenocarcinoma	TCGA-KK-A8II	1	626
Prostate Adenocarcinoma	TCGA-SU-A7E7	0	551
Prostate Adenocarcinoma	TCGA-V1-A8MG	0	857
Prostate Adenocarcinoma	TCGA-V1-A8ML	0	448
Prostate Adenocarcinoma	TCGA-V1-A8MU	0	1876
Prostate Adenocarcinoma	TCGA-V1-A8WL	0	1948
Prostate Adenocarcinoma	TCGA-V1-A8WS	0	474
Prostate Adenocarcinoma	TCGA-V1-A8X3	0	202
Prostate Adenocarcinoma	TCGA-XQ-A8TB	0	770
Prostate Adenocarcinoma	TCGA-HC-A8CY	0	290
Prostate Adenocarcinoma	TCGA-HC-A8D0	0	775
Prostate Adenocarcinoma	TCGA-KK-A8IA	0	1931
Prostate Adenocarcinoma	TCGA-KK-A8ID	0	2107
Prostate Adenocarcinoma	TCGA-KK-A8IG	0	2505
Prostate Adenocarcinoma	TCGA-KK-A8IK	0	2052
Prostate Adenocarcinoma	TCGA-TK-A8OK	0	27
Prostate Adenocarcinoma	TCGA-V1-A8MF	0	1449
Prostate Adenocarcinoma	TCGA-V1-A8WV	0	686
Prostate Adenocarcinoma	TCGA-V1-A8WW	0	1078
Prostate Adenocarcinoma	TCGA-XQ-A8TA	1	146
Prostate Adenocarcinoma	TCGA-YJ-A8SW	0	148

## Sheet: Supplementary Table10
Functional ORF screen z-score list in all conditions from Hwang et al 2019 used in Figure 4
gene symbol	Z -LFC-LnCaP-FCS	Z-LFC-AVERAGE CSS	Z-LFC AVERAGE Enzalutimide
ZDHHC11	0.18027	-0.698876	-0.568841
LMOD1	-0.239629	0.816941	1.14781
PFKFB1	1.19618	-0.7094	-0.635513
NKAIN4	0.0479291	0.142328	0.17174
MRPS18A	0.820406	0.373183	0.486015
TICAM1	-0.00383349	0.435956	0.668671
RHOG	0.225855	0.768082	0.836229
TRIT1	-0.584885	0.70516	0.729179
CCDC114	0.272203	0.607062	0.987143
HAGHL	-0.757563	-0.0584616	0.0773948
NABP2	0.16213	-0.72795	-0.889014
TTC23L	0.692731	-0.151678	-0.566561
C3orf49	1.10277	0.311986	0.260818
CELF6	-0.0435244	-0.462417	-0.179604
PGAP3	0.251826	-0.746369	-0.939046
HSD17B3	-1.69834	1.18843	1.68709
ANLN	0.512054	0.485615	0.573791
C5orf46	1.77369	0.995956	1.02462
FAM217A	-0.139016	-0.191321	-0.322301
KCTD1	-0.118135	0.678534	0.69197
CDK17	-0.477123	1.05299	0.78913
ODF2	0.338126	-0.00254132	0.0644994
ATOX1	0.831548	0.319746	0.531245
ZBTB24	0.506316	-0.408965	-0.458655
DPH3	1.03102	-0.907897	-0.825933
LILRA4	-0.588676	0.537753	0.55571
EIF4A2	0.7327	-0.658092	-0.635917
CELF5	0.521977	-1.05846	-1.05048
C11orf73	-0.49175	-0.122231	-0.0842325
HAGHL	0.235187	-0.257283	-0.221064
SIRPA	-0.911859	-0.600326	-0.89041
ZMAT4	0.34141	0.457776	0.626916
NCOA4	2.715	1.26026	1.37009
SP2	1.28335	-0.670009	-0.761699
MAPKAPK5	-0.34447	-0.376097	-0.318747
ACPP	0.286867	-0.178765	-0.097771
SEC61A2	-0.597108	-1.74724	-1.88496
DSCR9	0.419905	-0.193861	-0.29106
NO_MATCH_238	0.494287	0.996989	1.05009
XLOC_l2_009500	0.798755	0.43269	0.661461
TMED5	-0.705543	1.25053	1.65504
MYO1C	0.0529809	-0.887146	-1.23566
NO_MATCH_91	1.08544	-0.195931	-0.0555128
GJA3	-1.44264	-0.470027	-0.401255
MPG	0.62998	-0.461131	-0.602265
RHNO1	-0.459175	-0.729942	-0.888764
TMED10	0.323693	-0.0531174	0.0793062
CLDN10	0.778458	0.0589592	0.186224
SLC47A1	0.305829	-1.63189	-1.89871
INTS7	0.0582015	2.38572	2.75929
SNX24	-0.269346	0.473208	0.660387
PPP1R8	0.0499559	-0.233902	-0.322185
BNIP1	0.420057	-0.300642	-0.447572
GCLM	1.2029	0.714704	0.51905
NUP210P1	0.127192	-0.13923	-0.0196366
OTX1	-3.1941	-1.46383	-1.77764
GRIA1	-0.260354	0.127721	0.159709
AKR7A3	1.80731	0.668823	0.851576
CD7	0.951589	0.504967	0.479567
XLOC_007668	0.744829	0.214466	0.297793
TUBA1C	-1.51837	1.36489	1.75478
MAPKAP1	0.606582	-0.385372	-0.266848
GALK1	-0.207132	0.760943	0.914946
DYNLL1	0.534181	0.745463	0.811082
HLA-DPB1	0.550356	-0.0291165	0.0591323
AAMDC	-0.0872904	-1.72527	-1.77412
HOMEZ	0.415371	0.149155	0.167868
MSMO1	-0.343449	-0.137212	-0.166377
ATP6V0C	0.720304	-0.639859	-0.670893
MIF4GD	0.790161	-0.33526	-0.101207
TCP10L2	-0.452515	0.940813	1.6391
RECK	1.162	0.195482	0.234457
HHIPL2	-1.40811	-1.64622	-1.84628
KRT19	0.704876	-0.12522	-0.0113758
KRCC1	0.07154	-0.289275	-0.265082
CALM2	0.956286	-0.841115	-0.94407
SLC25A48	-0.815098	-1.05412	-1.23237
C2orf88	0.802072	-0.117984	-0.103598
MPP1	0.739852	0.0109706	0.0159622
OTOA	-1.92504	-1.97044	-2.32429
C1orf210	0.736636	0.685694	0.775338
FOXR2	-1.66517	-3.57146	-4.06717
PPP2R3C	0.69347	1.09189	1.12036
LCMT1	-0.622932	-0.953792	-1.00938
ASB9	0.60531	-0.339177	-0.55334
MGC34796	0.902482	0.423307	0.634508
RRAGC	-1.21486	1.87056	2.47224
PUS7L	-0.257901	0.122314	0.695895
SPATC1L	-0.521491	-0.334484	-0.325737
NUDT4	1.08101	-0.247801	-0.33766
PCBD2	-0.875554	-0.306599	-0.356601
ADAMTSL1	-1.06522	0.490878	0.642173
FEZ1	-0.258761	-0.487202	-0.80868
ENOX2	0.666027	0.0587525	0.167649
PAM16	-0.730874	0.594706	0.539085
THSD4	-0.5513	-0.485579	-0.468005
XLOC_l2_011027	0.356807	0.301338	0.393452
NPRL3	0.149119	0.570006	0.977559
GPATCH2	-0.324729	-0.549055	-0.540149
DGCR2	-0.735096	-1.15884	-1.42448
FGFRL1	-0.462327	-0.653429	-0.65185
SMPDL3A	0.236849	-0.223227	-0.232939
APEX1	-0.0294369	0.212029	0.162033
LIPF	0.416226	-0.358795	-0.51493
TMEM35	0.119047	-0.720951	-0.856729
NAP1L1	0.516065	-0.474485	-0.367889
VAPB	-0.227458	0.314187	0.483615
HSPB8	0.0292763	0.464486	0.374958
CNPPD1	-0.238864	-0.106192	-0.108131
FCER1G	1.12114	-0.297859	-0.503804
KLHDC3	0.634809	0.665213	0.814455
EAF1	0.982939	-0.732954	-0.702556
FAIM	-0.274535	-0.77009	-0.804079
CAMKK1	-0.900056	1.58998	2.19501
MTERF1	1.17684	0.605542	1.08546
S100A16	-0.0306212	1.27202	1.26345
FAM177A1	0.127739	-0.543866	-0.638998
CENPA	-0.479415	-0.104775	-0.194099
MSI2	-0.841476	0.640823	0.563766
RPL34	0.685978	-0.132575	-0.385942
P2RX5	-0.600926	0.219875	-0.0403953
RBMX	-0.901234	-1.47821	-0.986497
JAK3	-1.08924	-0.643649	-0.678508
HN1	0.54953	0.420164	0.384343
TEKT4	-0.540068	-0.311311	-0.10773
NAA10	0.388606	0.318134	0.520793
TMCC2	-0.391833	-0.488964	-0.638763
ANGPTL4	-0.00959557	0.0653083	0.178752
YIPF5	0.9646	-0.664229	-0.642163
GTF2IRD2B	0.558181	2.64674	3.14836
ASS1	-0.669796	-0.190244	-0.230008
CLDND1	1.4745	0.441134	0.68222
HMX2	-2.70681	-2.66033	-2.90796
NO_MATCH_242	0.367971	-0.543101	-0.593725
ZNF302	0.101552	0.167792	0.19731
HSP90AA1	2.33372	-0.366461	-0.738591
ECH1	0.60223	0.136377	0.413169
P2RY2	0.112275	-0.970575	-0.682315
PLA2G1B	0.453455	0.0986494	0.23806
DOC2A	-0.479264	-0.0924035	0.0925992
ETNK2	-0.0325672	0.147831	0.173529
PXK	0.568102	-0.553368	-0.656731
DYRK3	0.325714	0.139121	0.195307
SDF2L1	0.424724	0.00484795	0.0518595
CUL3	-0.6089	-0.0420596	-0.204378
WFDC11	0.631787	-0.447896	-0.639938
NHLRC1	0.799733	-0.286674	-0.429673
SPINT1	0.325597	0.783254	0.846523
CCDC148	0.808369	0.972816	1.23354
MAP3K6	-0.246499	-1.88472	-2.03735
BMPR1A	-0.419941	0.172901	0.166534
TNFRSF6B	0.0597019	0.0781634	0.168776
CRYGA	0.114755	0.42948	0.548907
REEP2	0.0192671	0.534945	0.880925
MGST3	-3.57092	-2.63968	-2.97845
MGST3	0.186218	-0.27895	-0.175636
RENBP	-0.533196	0.096063	0.0244027
SLC37A3	-2.56152	-3.70464	-4.70876
S100A7	0.704857	0.573971	0.748651
STEAP1B	0.659665	-0.368431	-0.302144
SHC1	0.0890672	0.114398	0.115489
PLK1	-0.923149	-1.1035	-1.31417
ARHGAP8	-2.80693	0.873088	0.994291
PTK2	-0.351179	-0.444633	-0.169754
SUB1	0.515509	-0.321878	-0.290478
COL20A1	-0.127217	-0.527308	-0.894868
SLC48A1	-0.287878	1.0352	1.24208
HMGN2	1.09509	-0.536087	-0.369337
AGBL3	0.713651	-0.176433	-0.287486
CALML5	0.922563	-0.348614	-0.266792
FGFR2	-2.00994	2.16335	2.80168
ELOVL5	0.0269095	1.45081	1.95101
OGFOD3	0.200833	-0.880139	-0.917409
BCAN	-1.2612	-1.4266	-1.87744
HEY2	-0.0594649	-0.997357	-1.01592
NPIPA1	0.997324	-0.635784	-0.767307
GPR180	0.337007	-0.307125	-0.30549
PEA15	-1.01006	0.630581	0.76197
HIGD1A	-0.817516	-0.714299	-0.750806
RNF5	-1.36929	0.777929	0.977246
ATF6B	-0.185215	0.549282	0.611626
RPL30	-0.055995	-1.32267	-1.35989
SYT16	0.286689	1.22886	1.36277
DYNC1H1	-0.00459416	-0.0594337	0.00565903
OSMR	-0.778269	0.300277	0.27343
LINC00486	0.98749	-0.0589742	0.130522
TSNARE1	-0.375509	0.837637	1.10695
TMEM80	-0.325449	-0.334384	-0.297528
BRAT1	1.20631	0.750096	0.99072
ZNF641	0.96592	0.821964	1.21259
DTX4	-0.149339	-0.00119843	-0.0961626
KIAA1324L	1.03628	0.32469	0.264253
TAC4	0.324756	-0.297642	-0.494933
A1BG	0.324771	-0.674151	-0.664244
RWDD4	1.36751	0.328625	0.816541
PLAT	0.200939	1.20675	1.41754
ATP1B1	-1.23047	1.31166	1.36777
ZC2HC1A	-1.03796	1.56481	2.01302
SLC25A30	0.323567	-0.492473	-0.659916
CSTA	1.47041	0.195965	0.255355
IFT80	1.61976	-0.389586	0.275815
PRICKLE3	-0.115688	-0.984739	-1.12368
SMIM2	0.825936	-0.319328	-0.386834
FLT3	-2.02616	-0.521985	-0.950058
GBP3	-0.0378569	-0.591876	-0.6336
PRAMEF15	0.215103	1.29154	1.4009
MSC	-4.92661	-0.772572	-0.76027
LSM2	0.58158	0.212908	0.318601
SH3BP5	0.636882	-0.62421	-0.548146
RWDD3	-0.58638	0.472515	0.647542
PRKCE	-1.20699	-0.103755	-0.215758
C8orf74	0.655895	-0.71647	-0.783352
F3	0.895635	-0.292569	-0.325846
XLOC_l2_009889	0.913657	-0.117287	-0.137378
L3MBTL4	0.871684	0.489709	0.562808
GDI2	0.28837	-0.124841	-0.385959
SPRY4	0.475846	-0.769755	-0.791195
DNAJC17	-1.36953	-1.80118	-1.80218
MRFAP1L1	-0.580259	-0.535003	-0.437086
R3HCC1L	0.999535	-0.188278	-0.10938
PI3	0.724859	1.04737	1.13644
KCTD5	0.0339096	-0.363015	-1.0511
PKD2L2	0.597691	-0.269881	-0.267794
Zyg11b	-0.314559	0.327318	0.311466
CLEC1B	-0.225098	1.10472	1.23216
Tbc1d23	-0.187995	0.397633	0.740515
HCFC1R1	1.02102	-0.375729	-0.509924
SCRN2	0.22795	0.170052	0.433231
FAM209B	0.267152	0.353738	0.480244
DNAJC30	-0.524986	0.0949627	0.254225
FAM134C	-2.15355	-1.64595	-1.98135
COMMD8	1.24337	-0.922653	-1.02192
NO_MATCH_133	0.885539	-1.27598	-1.23636
NDUFV3	-0.159925	0.0572678	0.0243638
DLST	1.04055	-0.490539	-0.414575
SPOCK3	-0.484713	0.836849	1.22816
SCML4	0.371874	-0.214373	-0.130772
SREK1	-0.741568	1.33156	1.55447
TMEM242	0.946099	-0.144578	0.0999957
PTPN9	-0.742909	0.415403	-0.216195
TMEM177	-2.66693	-0.524119	-0.622361
EBNA1BP2	-0.701169	-0.06143	-0.0232472
GLOD4	0.0496353	0.431246	0.579484
AFTPH	1.23308	0.130625	0.146643
MAEL	0.375149	-0.194908	-0.174307
PTMS	0.306685	-0.601258	-0.732794
BARX1	-0.161437	0.572241	0.770529
MUSK	-0.0437753	0.223434	0.316258
SNX16	0.652658	0.409227	0.530136
PELO	0.0149351	0.469074	0.61663
CBLB	0.140933	1.14651	1.44325
NDRG2	-0.86609	0.0832266	0.0288363
JUNB	-0.927252	-0.337823	-0.272095
ZNF706	1.2591	-0.00714861	-0.0957558
SPHK1	0.943461	-0.85483	-0.872636
RBKS	0.565237	0.580281	0.603264
MTMR7	-1.01319	0.373779	0.420625
CRYBA4	0.0111096	-0.227417	-0.187053
BVES	1.36166	0.34137	0.323506
POU5F2	-0.477031	0.0253556	-0.0827142
NHLRC4	0.420394	0.253987	0.156858
KRTAP9-2	-0.499196	-0.812006	-0.847631
HRASLS5	0.697507	-0.308491	-0.185311
ZFP36L1	-1.7936	-1.81762	-1.77736
PRPS1	0.461366	0.172279	0.259973
KIAA0101	1.40645	0.263673	0.266693
NO_MATCH_218	-0.463879	0.987127	1.1484
EIF4A3	0.766767	-0.106281	-0.0278619
FUNDC2	-2.07485	-1.59257	-1.92199
NFE2	-3.09199	-3.06757	-3.55468
ALG12	-0.18827	0.724394	0.543416
RPL23A	-0.495633	-0.0812329	-0.158238
PNPLA1	0.703078	0.434871	0.400888
DNAJC10	-2.05427	-0.983225	-0.33367
KPNA5	-1.03543	-2.28616	-2.70012
CKS1B	1.04997	0.0117137	0.0281737
HACL1	0.638118	0.368563	0.441321
RGS8	0.802623	0.960701	1.23826
CDIPT-AS1	0.0128021	0.22146	0.298773
KLK3	-0.041956	-0.337474	-0.369207
ANKRD13D	-0.0458904	-0.120057	-0.00223116
NO_MATCH_55	0.655949	0.480265	0.577814
ZNF101	-0.64044	1.18536	1.65548
AIMP1	0.898508	-0.201307	-0.151888
RPL15	-0.256469	-0.279384	-0.239055
ARHGEF10	-1.25484	-0.578168	-0.565961
GALNT1	1.12384	-0.127213	-0.420115
VWA5A	-0.121695	0.781171	0.845727
COQ7	0.0927754	-0.0127379	0.0935119
CXXC4	-2.41995	-2.36839	-2.62772
MRPS24	-0.108472	0.874912	1.19211
SRP54	0.0951937	2.0658	2.38228
STAR	-0.286431	0.533758	0.546609
PEX19	0.529049	-0.324055	-0.402023
MRPS25	0.638559	0.508349	0.571259
MLLT10	0.624625	-0.573529	-0.618454
CSTF3	0.206345	-0.109282	-0.0625729
MDK	0.609977	-0.116487	-0.0250186
SERPINB3	-0.0641259	0.284053	0.34746
FANCI	-0.0605022	0.741229	1.07662
FRMPD4	0.716189	0.416714	0.649034
NO_MATCH_75	-0.378719	1.83201	2.32612
ANGEL2	0.475465	0.338452	0.593463
SLCO4A1	-0.547763	0.190324	0.324958
BAIAP2	-0.603879	1.71648	2.01332
ZBTB45	-0.577327	-1.17109	-1.16635
TAF9B	0.56355	0.785974	0.994295
JAK1	-0.794672	-1.57313	-1.22039
ZDHHC7	-0.266794	-0.202028	-0.15108
VPS53	0.779331	1.5956	1.88535
RIC8A	-1.95604	-2.37047	-2.59404
HLA-G	-0.0666543	0.411092	0.713764
NUP37	-0.103856	-1.04199	-1.21337
WBP2NL	-1.82175	-0.708177	-0.980559
TAC1	-0.360084	0.02854	0.0705087
PRB4	0.328794	0.669344	0.906765
RND1	1.16656	0.246933	0.354872
ZFAND5	0.754411	0.92862	1.56003
ING5	-0.591715	0.0886787	0.183522
NO_MATCH_83	1.12167	-1.25907	-1.19824
RNFT1	1.62769	-0.626953	-0.491957
VTCN1	0.116315	0.228205	0.408055
MORN3	0.703125	0.156195	0.0955676
UTP14A	1.1208	-0.711457	-0.760709
MRPS33	0.167202	0.556367	0.741202
EIF4B	0.183729	-0.17475	-0.105809
HGF	-0.725287	0.116808	0.249073
AKT2	-0.105227	0.373198	0.399587
BUD13	0.984664	0.719995	0.862982
ZNF169	0.610842	1.4443	1.70918
DCLRE1C	1.22257	1.77368	2.12034
ASAP2	-2.85767	-1.12715	-1.39422
BYSL	-1.41801	-1.25906	-1.13026
POLH	-0.548846	1.27276	0.85352
TAF5L	0.137446	-0.121658	0.00933945
ADAM30	-0.8373	1.73523	2.19241
MGAT1	0.711195	0.096647	-0.141599
C1QTNF4	0.933475	0.815231	0.879124
ZC3H11A	-0.160454	-1.02022	-1.11921
SNX7	0.647163	-1.30644	-1.53621
PCNA	-1.60168	-0.195698	-0.212804
MRPL16	0.900637	0.575428	0.558991
MEI1	-0.125083	0.519443	0.821247
ABT1	-1.91145	1.05097	1.16153
SLC25A17	1.28248	0.428662	0.501904
GSTM4	-0.53849	-0.00726163	-0.254899
INIP	1.18748	0.477693	0.713481
ATP6V0E2	-1.4272	1.3299	1.81244
UCK2	0.214179	-0.66138	-0.550316
GNPTG	0.327605	-0.361592	-0.420814
EIF4H	0.33868	-0.449749	-0.467113
BLCAP	-0.0865496	-0.868809	-0.988545
C17orf47	2.10121	-0.361901	-0.00825549
SPATA2	-0.773352	-1.94967	-1.97812
MRPL44	0.670272	0.344384	0.254977
MMP2	-1.36526	-2.5914	-2.93115
SFN	0.530283	0.0665912	0.103007
RPIA	-0.00670235	0.136263	0.185869
CDX1	0.582676	-0.0806024	-0.0762738
PCDHB11	-0.630778	-1.00185	-1.08283
LHFPL4	0.268018	0.982876	1.19126
PDCD2L	0.545829	0.240399	0.29317
TROVE2	0.841997	-0.462144	-0.739146
KLHDC9	0.699477	-0.0128443	-0.164211
TAOK3	-0.918797	-0.0584124	0.260006
DDX31	-1.60707	0.0637969	0.121632
TPMT	-0.172032	0.291074	0.6228
SGCZ	0.406644	0.490946	0.528043
XLOC_l2_009833	1.4616	-0.037555	0.0779552
ERG	-3.04016	-2.7775	-3.13836
KDELC1	0.326015	-0.0402696	0.106823
Prrc2b	0.219073	0.102356	0.26008
C7orf49	-1.09567	0.44626	0.64624
WRAP53	-0.482958	0.293493	0.371374
AAAS	0.406903	-0.684226	-0.351105
ATP1B2	-1.49073	-0.0928471	-0.0335148
AVIL	-1.15678	-0.350619	-0.807429
MKRN3	0.750566	-0.970908	-1.10054
TMEM14B	1.71009	-0.645951	-0.549798
HAVCR1	0.820017	-0.250503	-0.140967
FASTK	-1.49334	-0.580913	-0.496374
SLC41A3	0.191702	-0.881389	-0.760687
FERD3L	-2.70134	-2.15876	-2.48793
PRRT2	0.276395	-1.46338	-1.76032
BVES	0.555727	0.606435	0.782959
FGGY	0.578731	0.233019	0.466145
SH3RF2	-0.0860412	0.183996	0.19007
SURF1	0.203791	-0.529047	-0.508463
NSMF	0.763865	-1.05972	-1.16964
CNBD2	-0.0860079	0.504188	0.735378
MIA2	2.20953	-0.225104	-0.106981
KRTAP13-3	0.466253	-1.31945	-1.38333
BTBD10	-1.70033	0.166848	0.152387
CA11	0.985734	0.268457	0.349347
FAM127B	-0.051838	-0.529715	-0.357907
AGBL4	-0.920073	-0.240771	-0.0686657
GSTT1	0.11694	-0.618575	-0.535371
TSGA10IP	0.823493	-1.24789	-1.79381
RSRC1	-0.323295	0.780452	1.01094
MIA3	0.678388	0.844909	1.16296
SIAH1	1.47983	-0.569981	-0.621352
GIT2	0.309789	-1.75945	-1.73721
IL1RN	0.663613	0.395754	0.563211
NO_MATCH_179	0.324036	0.108286	0.245189
NO_MATCH_249	-0.20776	-1.02671	-1.02674
MAP2K5	0.396677	0.461957	0.483637
HSD17B11	-0.065433	0.953482	1.16134
ETFDH	-0.581597	0.0803436	0.0592632
ADCK4	0.176231	0.621589	0.778916
TRMT6	1.88837	3.17859	4.16739
GAPDH	-1.0221	1.06676	1.21512
LOC101928751	0.521748	0.262494	0.237137
TMEM47	0.104803	1.28125	1.58838
NO_MATCH_86	0.525218	-0.672201	-0.616832
MAP2K2	0.171716	-0.524645	-0.469245
SNX14	0.97518	1.77719	2.0125
KIF26A	0.43431	-0.794734	-0.779645
C2orf15	-0.1263	0.411863	0.496649
Gclc	-0.0255462	0.145322	0.483823
GRAMD1B	0.616982	1.44622	1.57289
NDN	2.10971	-1.67241	-2.03205
ENKUR	1.11021	-0.662254	-0.87976
ZNF329	-0.66629	0.620063	0.837373
PRR16	0.724773	0.12368	0.124793
ZKSCAN4	-0.38873	-0.207893	-0.054723
HARS	-0.129991	-0.494824	-0.534266
RPL3	-1.78852	-0.935179	-1.02852
EEF1G	-0.598272	0.415229	0.596096
ERICH6	1.15523	2.48043	2.55867
LHFPL5	0.50507	-0.242819	-0.133447
CALML3	0.888105	-0.0364268	0.0461695
TMED5	-0.841262	1.31944	1.58812
TBRG1	0.924686	0.595597	0.790129
CDC16	0.204291	0.328878	-0.104293
SMAD2	-0.761176	1.38258	1.71981
RRAGA	-0.601601	1.35979	1.84676
GNGT1	-0.425109	-0.992458	-1.04361
INVS	-0.131273	0.275318	0.253473
SMIM19	0.0800925	0.31948	0.541703
ABHD17A	-0.195091	-0.212002	-0.172425
TP53BP1	0.720907	-0.135131	-0.0512961
HAT1	-1.75985	-0.388785	0.0724695
MEIS2	-3.33966	-1.52734	-1.3461
RPL32	-1.91888	-1.48293	-1.58264
ANKRD50	-0.438387	-0.844486	-0.905444
ACAA2	0.688033	-1.0758	-1.27494
ZMYM1	-1.15563	0.296134	0.681114
CRYGB	-0.665838	2.47099	2.71093
MED20	-0.0407106	0.195836	0.225869
CBX7	-0.752666	-0.278324	0.174256
C3orf38	-1.72596	-0.898526	-1.21042
HMG20B	0.403666	1.39818	1.6453
YIPF1	-1.26902	-0.367671	-0.31906
SLC27A4	1.10639	-0.153259	-0.348559
NO_MATCH_283	0.165351	0.132947	0.250693
NO_MATCH_167	-0.28725	0.520518	0.702756
ACVR1B	1.12345	-1.68326	-2.0803
NO_MATCH_103	0.608441	-0.668875	-0.873577
SH3BGRL	0.0634007	0.0353591	0.0483043
MRPL57	-0.398774	0.581381	0.686917
ORAI1	0.920098	-0.227922	-0.323218
SPHKAP	1.58597	1.81471	2.36954
PNLIPRP3	-0.0331899	0.089099	-0.274836
RPL13	-0.641339	0.609882	0.845975
HIST1H4C	-0.199079	-1.26688	-1.31683
OSER1	1.56375	0.170223	0.234694
CWF19L1	0.298727	-0.0707945	0.335455
USH1C	0.26745	-0.507145	-0.969845
C14orf79	1.25771	0.245477	0.354591
NDUFB1	0.7317	0.596998	0.749695
REEP1	0.833489	0.0111351	0.180848
MFAP4	0.740885	0.965044	1.15529
HIST1H1A	0.985252	-0.814528	-0.751985
RDH11	0.669183	2.20168	1.33918
C11orf45	0.512584	0.744474	0.978202
NTF3	0.629798	-0.878303	-1.05287
KCTD19	0.35545	-1.63698	-1.46905
PAPSS1	-0.253519	0.336283	0.612727
GTF3C5	1.18536	0.356143	0.343653
RNASET2	1.36309	0.612842	0.988206
PGC	0.113104	0.747235	0.524434
PDE6H	-0.335815	1.35155	1.64352
C7orf25	-1.21887	-0.373631	-0.152761
SH3GLB1	0.779093	0.445645	0.541895
KLHL14	0.507792	0.150126	0.235143
LOC146880	0.385235	0.203027	0.112011
ZNF468	0.716526	0.316331	0.493401
FXN	0.471424	-0.451374	-0.522307
HDDC3	1.13541	-0.728811	-0.735895
MTAP	-0.842076	1.32158	1.70462
FOXS1	1.29729	-0.453656	-0.375389
ST8SIA2	0.0504783	-0.907137	-0.976865
ERLIN2	0.234587	-0.133895	-0.00245543
ART3	0.577107	-0.286471	-0.125728
C11orf53	0.116873	1.61445	1.86368
GSG1	1.14824	-0.112538	-0.206418
RPS27	-0.529845	1.96919	1.05869
SLC25A43	-1.18384	0.380423	0.521818
EIF4EBP2	1.11324	-0.883785	-1.07844
PIAS3	-1.14594	-0.969418	-1.03442
PPP1R18	0.672764	0.0109281	0.493804
GYPB	-0.22148	0.000701774	0.267656
CBX6	0.162561	-0.992496	-0.975921
P2RY2	-0.297402	-0.316216	-0.170765
ZNF695	-1.01567	1.83384	2.33665
CCDC50	1.09075	1.03391	1.31557
CYB5D2	0.171579	0.228198	0.441183
ZPBP2	0.464757	1.78832	2.41636
BCHE	0.772203	0.650559	0.828594
PTPLA	0.183656	-0.946363	-1.0433
PSMC1	-0.259795	-0.103395	-0.0839891
SLAMF1	0.757166	-0.361231	-0.275406
UBL4B	0.407537	-0.683515	-0.831891
NO_MATCH_38	0.199309	0.527013	0.635396
ZNF317	-1.71727	-1.52795	-1.46594
CYP19A1	0.319237	0.554607	-0.218774
SPATA6	-1.00285	0.412547	1.0454
GNG5	-2.3953	-4.053	-4.55572
ZFP36	-0.237876	-0.0254117	0.10359
PNCK	0.172729	-0.892519	-1.02505
EIF2B4	0.200572	0.800015	0.9182
NAT14	0.532424	-0.0102433	-0.215498
CHCHD2	0.134568	1.20938	1.58731
LRRC61	0.124507	1.36988	1.64258
DAXX	0.563437	-1.39214	-1.63114
KRTAP19-1	-0.880705	0.664519	0.859424
XLOC_009028	0.00800229	0.451748	0.324274
HAUS8	0.942698	0.357224	0.510178
VCY	-0.53978	-0.559764	-0.656442
WDR76	-0.375186	-1.17689	-1.04617
BBS5	1.30344	-0.302701	-0.616403
CLEC2D	0.431799	0.978754	1.06243
FAM160B1	-1.66634	-0.603097	-0.868794
CERS3	0.907819	-0.242186	-0.169401
C1QB	-0.559271	-0.0290634	-0.0334805
NO_MATCH_47	-0.0808808	1.19558	1.21356
AANAT	-0.276552	0.0462709	0.240591
SPESP1	1.12687	0.668875	1.22226
GSPT2	-1.41441	-0.416094	-0.764959
DNAJB6	0.900568	1.68553	0.991033
ZSCAN12	-0.372649	0.605157	0.391773
XLOC_l2_014086	-0.374479	0.535314	0.685825
DPP8	-0.756623	-1.09946	-1.21088
SFRP2	0.190157	0.685422	0.88943
TMEM14B	0.346151	0.544976	0.588256
RPS19	1.12039	1.22852	1.35201
ENSA	0.0540656	0.212526	0.422988
PTRHD1	0.897356	0.513802	0.59138
XLOC_l2_015213	1.46769	-0.15111	0.0110002
GIF	-0.124678	0.584864	0.932677
ALMS1P	-0.882648	0.918109	0.915768
UQCRB	0.487308	0.518236	0.573126
CISD1	0.87743	0.212345	0.257059
DEFB104A	0.924975	-0.516861	-0.652443
GGPS1	-0.78182	0.749007	0.937339
PCDHB16	0.408169	-0.312437	-0.19096
MRPL21	0.255083	0.196157	0.151477
GPR157	-0.327292	-0.287919	-0.210553
PSMC5	-2.65133	-0.24866	-0.20988
42068	1.08329	0.613258	1.07022
REEP6	-0.135967	-0.839651	-0.730249
TRIM43	0.239035	0.457207	0.50385
CCL2	0.328374	0.286632	0.499477
UBE2Q1	0.437717	0.489815	0.561846
ISM2	0.338126	-0.00254132	0.0644994
NO_MATCH_56	0.727881	0.4524	0.445626
HIST1H1T	0.965985	0.559841	0.721755
KTI12	0.567477	-0.242351	-0.073028
HEATR9	-0.308307	0.724568	1.09748
P3H2	0.218102	0.372054	0.470845
CALHM2	-0.363724	1.38424	1.83458
LMBRD1	0.986707	0.19641	0.309995
TAGAP	0.875624	1.34853	2.00061
OSBPL8	0.270324	-0.713935	-0.973886
OGFOD2	0.971019	0.0484881	0.148164
CTTN	1.29617	-0.883964	-0.829914
BTF3	0.28868	-0.143929	-0.0821523
MYD88	-0.356059	-0.395363	-0.316969
SCAND2P	0.040385	0.407825	0.543311
MT1E	0.401988	-0.0234247	-0.0324647
DNAJC11	1.08798	0.639172	0.753947
DNAJC1	-0.263126	0.0954981	0.373092
KRBOX4	0.838617	0.957559	1.27062
GNG12	0.170949	0.267578	0.399447
LRRK2	-0.0384895	-0.528508	-1.10724
SPINK7	0.785856	-0.394555	-0.204598
MUSTN1	0.292331	-0.345403	-0.268385
AHNAK2	-1.11836	0.613608	0.865393
GPC5	-0.962575	-0.394471	-0.580201
LZTFL1	0.428586	-0.530855	-0.648214
TMEM246	-2.11107	0.487233	0.474487
KRTCAP2	1.5074	0.0248992	0.000871642
CBFB	0.696444	-0.0257684	0.0891868
KIAA1456	1.32957	1.28832	1.50273
FUT2	0.207199	-0.332228	-0.132794
KAZN	0.0380909	0.686029	1.0556
PHF20L1	0.819726	-0.0406027	0.104681
ENTPD2	-0.0866419	0.391153	0.531575
HRSP12	-2.79433	-0.952779	-0.944711
LOC100653061	1.15815	0.0752543	-0.0612289
SAMD4A	2.11763	-0.5136	-0.715338
XLOC_l2_007111	0.868052	-1.14505	-1.34155
PACSIN3	-0.651584	-0.0819519	-0.0413436
LHX8	-2.87355	-0.752996	-0.817948
TTLL2	0.569385	-0.334762	-0.630995
ARG1	-0.329292	0.505755	0.663735
POLR2D	-3.64443	-0.70704	-0.540739
ATP5J	0.536602	-0.425111	-0.544319
MRPS36	0.316799	0.612872	0.743302
DIAPH1	-0.292896	-0.158233	-0.0212233
FLJ26850	0.921386	0.927651	0.989702
TARP	0.310861	0.705452	0.869401
GPR182	0.0981751	-0.495211	-0.647218
ARMCX3	1.67363	1.55547	1.42095
ATP6V0D1	-0.64202	0.641009	1.10996
NO_MATCH_212	0.691463	0.8582	1.02716
NEK3	0.0457015	0.353645	0.187558
DCAKD	0.0893853	-0.134501	0.00133454
MAP2K2	0.365682	1.81793	1.9404
AMOT	-0.953291	0.0688393	0.0402863
RAB1B	1.49758	0.76832	1.01398
HEXIM2	0.334042	-0.101962	-0.607684
C12orf10	0.500974	-0.142358	0.0125869
NO_MATCH_290	0.184017	1.0831	1.28019
CCNDBP1	0.667165	-0.612582	-0.600202
DPAGT1	-0.720772	0.42383	0.618348
STX12	0.86781	-0.64171	-0.828385
TUBA3D	0.529921	1.29731	1.53497
NO_MATCH_66	-0.551809	1.40538	1.78226
PEX16	-0.726673	0.0833137	0.414911
CNBP	-0.0157217	0.0798491	0.462138
NCOA5	0.203161	1.26838	1.82605
MOCS2	0.128813	0.581751	0.62397
CPA1	-0.306768	0.621428	0.58603
IP6K2	0.676422	0.335351	0.323238
PSMC4	-3.6163	-0.455716	0.156564
ELAC1	1.25215	0.886511	0.868173
TSPAN1	-0.983042	1.10785	1.44924
HBG1	-0.305563	1.82836	2.05049
NRG4	0.373549	0.499695	0.824249
BANF1	-3.56498	-3.80767	-4.51389
ACTR1A	0.447662	-0.0388832	0.227348
DPPA3	0.166063	0.76557	1.16295
USH1G	0.594202	0.305374	0.353646
SPANXA1	-0.0299332	0.0615876	0.333141
CXCL16	0.504296	-0.319745	-0.271999
EVA1C	-0.778494	0.470089	0.539566
COX6A2	0.142958	-0.38674	-0.392268
ERN1	-0.145575	-1.40903	-0.778394
MTMR7	1.76434	3.29195	3.73863
PRR11	0.656537	-0.226559	-0.23354
PCGF1	0.175576	-0.792323	-1.07361
SARS	-0.486865	-0.375054	-0.540999
CCDC90B	0.634132	-0.450658	-0.401148
C7orf33	0.509533	0.129692	0.270739
PHF19	3.01232	0.613946	0.650678
GCM1	-2.43472	1.03861	1.00425
APOC3	0.62001	0.420726	0.482998
PSTPIP2	-0.18246	1.14831	1.40389
UPRT	-1.08281	1.13458	1.42305
DAND5	-0.617026	0.761837	1.21904
PABPC5	-0.236449	1.95877	2.28683
YTHDC1	-2.00209	-1.36935	-0.963845
HIST1H3A	1.01021	-0.840285	-0.960997
NDUFAF7	-0.45998	-0.169474	-0.0620799
SCAMP4	0.718163	-0.636689	-0.87316
ACTR1B	0.300428	0.398829	0.494365
RIMKLA	-0.686223	1.53874	2.17783
TMEM255A	-0.778799	-0.0409095	0.0673164
EDF1	-0.154951	-0.360198	-0.566531
Tbc1d23	0.329827	0.344843	0.490575
MAT1A	1.22583	-0.0722939	-0.0571541
IRAK4	-1.706	-1.96773	-2.07319
PHTF2	0.251217	-0.487844	-0.409157
C1orf21	-2.40766	-2.07012	-2.08458
GTF2H5	0.21689	0.565309	0.560162
GRPEL1	-0.0718767	-0.127714	0.00749618
IWS1	-0.784548	0.60116	0.681088
PCDHGA9	2.16718	1.6574	1.95241
PRAMEF5	0.537651	-0.00203493	0.0577646
ASB16-AS1	-0.46354	0.486459	0.816155
AMTN	0.714237	-0.343668	-0.560162
TBCK	-0.0915995	-0.186721	-0.300152
TBC1D7	1.07674	0.238533	0.133743
PSMA2	0.0727473	0.622415	0.755561
GFRA2	0.180581	-1.67633	-1.62762
SCG5	0.635794	0.0758894	0.213442
Emilin1	1.09605	-0.071686	0.112533
DSTN	0.570966	-0.0411378	-0.0453221
LOC440461	1.3115	0.948734	1.20944
WFDC9	1.40354	-0.452984	-0.510932
CCL19	-0.57452	0.869788	1.24737
SLC22A11	0.686559	1.6971	1.73914
HIST1H3H	0.730037	-0.542622	-0.540247
CSHL1	0.788261	0.289648	0.498728
GPX4	0.745954	-0.552154	-0.366228
ADI1	-1.16107	0.19378	0.350353
TXNDC12	0.110457	-0.762687	-0.845536
PCLO	0.99335	-0.133932	-0.295071
PIM1	-1.99617	0.466947	0.410618
XLOC_l2_009464	1.17107	0.379274	0.512958
MTMR11	0.974169	-0.0761001	-0.0778868
NCK2	0.719406	0.276406	0.458584
CFLAR	0.527607	-0.0335001	-0.182616
CEP63	1.12123	1.94069	2.4065
BMP4	0.874309	0.480951	1.28421
CDCA4	-3.53265	-0.163134	-0.0651084
XLOC_010072	0.662599	1.13454	1.26216
FAM106CP	0.738112	0.449889	0.575611
CNST	-0.0364771	-0.394152	-0.39805
CLIC3	0.400113	-0.315054	-0.285443
CDKN2AIPNL	-0.100313	0.289903	0.253562
LINC01580	0.716985	0.0930612	0.153913
WDR20	0.695897	0.26135	0.32262
ISL1	-2.09107	1.23076	1.41662
JUNB	-1.69623	-0.0293294	-0.202005
VAMP2	0.49843	0.130133	0.285867
BCAS1	0.346406	0.0266925	-0.0168879
COG8	-0.489159	0.586815	0.748327
CCDC170	0.259558	0.428027	0.775567
DDR1	0.0624821	1.00902	1.10732
DOK2	1.10363	-0.944487	-0.871405
CBLC	-1.21574	1.73002	2.22656
IDH2	-4.13096	-6.34778	-7.22183
SLC30A4	0.549862	0.537466	0.427536
SMPD2	0.0416428	1.55933	1.57577
APOA2	-0.450696	0.980151	1.03529
D2HGDH	0.83762	-0.674635	-0.72437
FAM74A1	-0.438976	-0.249535	-0.256981
LTB4R	0.0942019	-0.242213	-0.0230752
COX20	0.0324472	1.28696	1.48406
SGSH	0.197148	-0.223463	-0.149429
P2RY13	0.293385	-0.354371	-0.384858
PTPLB	0.568888	0.578854	0.819576
LRRC40	-0.833406	-0.58277	-0.579836
ASIC4	-0.572844	-0.286052	-0.588471
CMTR2	-0.963248	0.504336	0.526661
MCM5	-2.26749	-1.43401	-1.35969
PLEKHS1	0.562397	0.315402	0.37736
CRYZL1	0.0136462	0.442999	0.565843
LINC01260	0.382055	0.281384	0.437414
TNPO2	1.12898	-0.617838	-1.1276
Mok	0.242767	0.799	1.23694
ZMYND19	0.760856	-0.811563	-0.641834
CHMP3	-0.639764	-0.196066	-0.330882
TIRAP	-2.92094	-1.5171	-1.67655
LOC102724334	-0.275331	0.135423	0.281255
NO_MATCH_71	0.13349	0.224035	0.458052
IRF9	-0.682308	-0.340109	-0.152157
SACM1L	-1.55177	-1.44716	-1.44816
NO_MATCH_22	0.161093	-0.226615	-0.158757
DUSP23	0.239103	-0.398295	-0.549573
BEGAIN	0.288456	0.378525	0.113749
NO_MATCH_150	0.658724	0.0358218	0.0401262
AVPI1	-0.193654	0.107895	0.249321
HMGB4	-0.417195	-0.0675556	-0.0991277
ZNF77	0.1909	-0.511839	-0.70897
NR2C2	0.831839	-0.163209	0.0374723
CCL18	0.260893	0.478359	0.818205
FAM60A	-0.392381	1.17013	1.71192
USP8	0.454938	0.849785	1.61122
LELP1	0.307778	-1.30149	-1.54098
PHYHD1	0.361603	0.0685569	0.130921
ANKRD44	0.882521	-0.607717	-0.689498
NAPB	0.45298	-0.294826	-0.213136
NO_MATCH_260	0.665258	0.514306	0.601711
DHX30	-0.392136	-0.095362	-0.459783
ZNF707	-0.233371	0.0930897	0.20042
SRPK2	0.641494	-1.10579	-1.15419
ZNF578	-0.491458	0.459803	0.307475
TBL1Y	0.635031	0.222381	0.300687
LEP	0.490093	1.32354	1.4577
KCTD9	-0.826774	0.272136	0.436595
TMEM14B	0.889379	-0.0860686	-0.0768012
DUSP18	-0.053634	1.29659	1.55945
RPL27	0.914548	0.261064	0.391355
PLEKHO1	-3.78405	-1.89852	-2.01095
RHAG	0.62934	-1.15519	-1.08617
PHF7	0.598726	0.824568	1.1835
KLHL28	3.57088	3.09954	3.66546
MOB3C	0.200011	0.579082	0.632768
DEFB118	0.873246	-0.315552	-0.391241
KRTAP3-1	1.22007	-0.25788	-0.345157
CD3E	-1.93595	-0.763716	-0.79067
XLOC_l2_014048	0.433714	-0.74075	-0.771905
EPM2AIP1	0.245981	1.69842	2.09714
RLN1	0.69586	0.119447	0.14455
Vps11	-0.64192	1.95216	2.91295
ZNF280A	-1.65486	-0.722182	-0.806056
LOC102725526	0.807229	-0.329706	-0.256104
RABEPK	0.712917	-0.353062	-0.233877
C15orf39	0.739084	0.48058	0.74761
RPS12	-0.0705245	0.195761	0.165483
MRPL53	0.826219	-0.614752	-0.656851
CXCL10	-1.1448	2.863	3.33437
M1AP	0.196113	-0.071146	0.0113089
SERPINB8	0.751974	0.462376	0.520252
CD9	0.932036	0.0259749	-0.140521
EDDM3A	-0.194593	-0.259488	0.237403
LHX6	-0.746342	-1.58046	-1.66763
SFTPA2	0.683168	0.494429	0.621101
NCOR1P1	-0.592786	0.132127	0.1769
TMEM259	0.493156	-1.96168	-2.36672
MEIOB	-0.0836372	1.32836	1.59967
GGACT	1.25234	-0.0362111	-0.177699
ANXA4	0.439137	0.410079	0.391097
NUP62	0.355945	-0.241937	-0.269226
ODF3L1	-0.392061	0.338814	0.61785
CNOT7	0.847038	-0.472859	-0.469055
PRPS2	0.607443	0.883937	0.931826
SARS	0.180371	-0.280418	-0.561052
LRIF1	0.331337	0.718545	0.827158
LINC00526	1.01176	-1.36322	-1.38923
MAPK10	1.07451	0.0110839	0.342599
HIST1H2AC	0.107247	0.624598	0.789756
KLK11	0.513837	-0.0979297	-0.060196
BANK1	-2.69927	-1.09405	-1.34891
UBAC2	0.775011	0.380854	0.650497
CLCN6	-0.913111	0.890081	0.619995
LYN	-1.25727	-0.232938	-0.119005
CHRNA9	-0.122481	-0.273461	0.0419759
UBL4A	-0.352839	-0.973028	-1.0799
MTCH1	0.554591	-0.957572	-0.969406
CCNG1	-0.143785	0.153014	0.315485
ARSJ	0.581796	0.573604	0.594509
C21orf91	1.13037	-0.256846	-0.331657
C8orf31	-0.799347	1.44929	1.65312
GPATCH11	-0.660907	0.681127	0.85045
HOPX	0.637103	0.357792	0.423618
UMPS	0.22773	1.9885	2.18074
CHMP4C	-2.3135	-0.812521	-0.957078
EPM2A	-0.49223	0.65453	0.845521
CEP72	-1.53541	-0.795001	-0.693835
MIR99AHG	-2.11669	-1.74892	-1.90477
NTS	0.336398	1.4992	1.12499
HLA-C	-0.557019	1.02016	1.40977
SMYD4	1.27079	2.38511	2.26959
MTMR12	0.423594	0.229452	0.223065
NPPB	0.705971	0.158612	0.320774
FASN	-0.707929	-0.290753	-0.366263
ART3	-0.108133	0.0788812	0.141911
MAST1	-2.28454	-3.03508	-3.65916
VPS33A	-0.199376	-0.660035	-0.693428
EIF2B2	0.0366734	0.126251	0.0202706
PITPNC1	0.205117	-0.878785	-0.781981
PIAS1	-1.54067	-0.887884	-1.07872
SLC24A5	0.988361	0.189094	0.263919
CASQ2	0.534169	-1.26637	-1.40103
NOP16	-0.473197	0.519974	0.801814
STARD8	-0.962312	0.0578709	0.0842118
EEF2KMT	1.00033	0.192338	0.278872
NEK6	0.200593	0.454509	0.644369
HOXA5	0.415225	0.597965	0.660689
CEP19	-0.439858	0.46658	0.795224
NO_MATCH_226	1.02408	0.3371	0.0309471
SCGB1D1	0.85565	0.652747	0.67814
RPTOR	-0.755533	1.10857	1.01706
LSM3	-1.33083	1.16806	1.46579
S100A4	0.620132	-0.33134	-0.682834
C5orf60	0.965893	-1.96301	-1.47636
C4orf33	-0.276302	0.180522	-0.13632
SSBP3	-2.78054	-1.12564	-1.10541
CCDC47	0.227638	-0.67682	-0.49966
SPCS1	0.597569	-0.121145	-0.176384
NDUFB3	0.881973	-0.0844582	-0.0900757
HMGN3	0.806678	1.08337	1.31676
PAPSS2	0.774819	-0.262294	-0.232567
MND1	-0.795364	-0.174441	-0.0718994
LRRC28	1.02942	-0.248435	-0.222057
COX7B2	1.15236	0.120063	0.329703
YIPF4	0.0780269	-0.466713	-0.586789
NME5	-1.49865	0.600275	0.238216
BHMT	1.23419	0.324789	0.455519
RPL23A	-0.46045	0.620251	0.727956
ZP2	0.42232	0.306871	0.30572
KDELR3	0.302605	0.830844	0.89186
ITIH3	0.168737	-0.00274739	-0.17068
ATP6V0A4	-0.508636	-0.438286	-0.63316
CD24	1.14657	0.700578	1.01194
PLSCR4	-2.40715	1.80633	2.2614
SLC12A7	0.619348	0.0368897	0.112116
GLRX2	1.00537	-0.398706	-0.39139
NO_MATCH_17	1.01399	0.624216	0.698221
VPS52	3.42454	2.40624	2.32944
PRAC1	-0.0835654	-0.040538	0.020365
TMEM71	0.970993	1.21861	1.4732
NO_MATCH_48	-1.02173	-1.10073	-0.957662
ATAD2	-0.142249	1.29724	1.18456
P2RY11	0.486278	0.525049	0.820133
TSR2	-0.0542746	0.622745	0.646619
NECAB1	-0.0754654	0.950824	1.19456
FAM198B	0.374019	0.287972	0.19536
LOC148413	0.618559	-0.821676	-0.757957
TMEM56	0.0413273	0.334638	0.343352
KIRREL2	0.568256	-0.393693	-0.374482
MAP3K12	-0.211737	-0.180259	-0.102486
BOC	-0.0706617	0.465272	0.647458
ATP6V1B2	-0.325452	0.622103	0.973074
RBM42	-0.892424	-0.678172	-0.641105
HTR1D	0.484928	-0.0221355	-0.00717975
TTC33	-1.45798	1.08961	1.29709
SRSF12	-3.16273	-1.59646	-1.66017
ST6GALNAC5	-0.126091	-0.135931	0.0208774
FKBP6	0.832848	0.0338241	0.284604
CPLX4	0.938974	0.67353	0.822849
CALCA	-1.40507	1.01767	1.37616
SCLT1	1.46091	-0.316205	-0.327443
HMCES	0.108819	0.782294	0.87766
GOLM1	0.108364	-1.10055	-1.23977
RQCD1	-1.35495	-0.0106429	0.240606
GRIA2	2.38775	2.31542	2.20104
XLOC_010651	-0.152402	-0.60259	-0.66823
SMAGP	0.629519	-0.388896	-0.433963
BRPF3	1.60323	0.666166	0.494425
INTU	-0.205702	0.22606	0.282922
NEUROG3	-1.20753	-2.80505	-3.16863
GALNT2	2.38284	0.923644	1.29883
NBPF3	-0.720822	-0.448794	-0.505672
GPS2	-1.91786	0.412289	0.384505
IDS	-0.424062	-0.443714	-0.529253
SERPINA1	0.326888	-0.0619982	0.109549
C16orf72	1.67387	-0.380295	-0.844482
SERPINB6	-0.146779	0.631975	0.911251
TMEM100	0.243891	0.0575416	0.103517
ZNF521	0.209695	0.687068	1.06743
CLCN4	-0.233476	-0.25959	-0.0236459
FLJ33534	0.307914	-0.179888	-0.229601
XLOC_013643	0.539334	-0.356202	0.0348479
PHF6	0.367069	-0.0401285	0.0543962
LCN6	0.408284	-0.861546	-0.882829
CCDC60	1.2397	1.50138	1.68537
GAGE1	0.521005	0.780807	0.948277
TUBA1A	0.351205	0.1734	0.544696
HERPUD2	-0.127545	0.807819	1.07096
ACKR2	0.912811	0.53146	0.769906
MRPL23	-0.531525	0.335778	0.505006
PCCB	-1.08985	3.10793	3.39179
OGFR	0.737397	-0.753195	-0.640279
MAP7	0.0995365	0.276625	-0.0876191
KRTAP10-1	-1.60558	-0.86891	-0.95587
CRCT1	-0.885051	1.67246	2.30629
ZNF484	0.293514	1.51808	1.67709
FAM160B2	-0.228874	-0.963737	-1.10482
SMCO4	-0.0387945	0.156099	0.332426
Epb4.1l4a	0.711487	1.07402	1.24646
THAP4	0.50545	0.475784	0.808136
RCN1	1.07956	-0.239887	-0.00326578
TFIP11	1.51716	0.211466	0.424129
LZTS2	-0.36295	0.991359	1.754
CALHM3	-1.15037	-0.0457326	0.0340551
DHX29	0.338126	-0.00254132	0.0644994
SYT1	-0.0983168	-0.518943	-0.690331
SERPINF1	0.956385	-0.0444233	-0.0427891
MKS1	0.124151	0.747849	1.08301
EWSR1	-1.11404	1.96374	2.57983
JMJD1C-AS1	-1.49787	-2.2899	-2.43394
DYNC1I1	0.408634	2.05358	2.29389
ALDOC	0.171868	-0.0189486	0.163073
PDCD1LG2	0.096496	-0.422135	-0.314278
CDC42SE2	0.819438	-0.625457	-0.314419
FUK	-1.54279	-1.22222	-1.56195
SHD	0.799774	0.717825	0.992191
BTF3	-0.391844	0.99366	1.06835
TSEN54	0.240582	1.98574	1.95785
ATRNL1	-0.284608	1.22316	1.87116
DCBLD2	0.693297	-0.882146	-0.560375
CDC42EP4	0.33641	-0.54673	-0.511064
TRIM31	0.347621	0.395665	0.50663
LRRFIP1	1.13585	-0.668328	-0.682917
ARSG	1.01851	-0.227915	-0.506913
PIP4K2C	0.390317	-0.470574	-0.436743
DTYMK	0.0826772	0.697715	0.842409
RPL14	-0.707106	-0.00844328	0.0232978
RAB17	0.0782205	0.671498	0.6566
IL20	-0.42178	0.589676	0.518015
CRCP	0.712273	-0.605346	-1.11083
IFI16	-0.335926	0.908207	1.34178
PEX11G	0.513322	-0.16316	-0.0959225
C6orf203	0.188572	-0.0766554	-0.0579895
PRPF40A	-0.148461	0.259161	0.294074
KPNA2	-1.35664	0.407548	0.294326
ELP2	2.61474	-0.914101	-0.551405
NDUFS3	0.886751	0.772724	0.676355
PCDHGA5	0.987242	-1.84329	-1.91226
NO_MATCH_208	0.229419	0.579713	0.598274
MAP4K3	1.39313	-0.204911	-0.235871
LAMP5	-1.35846	0.939468	1.44887
RNF144A	0.447517	0.806662	1.1531
PEMT	0.25552	1.05895	1.0357
CYP2J2	0.250249	-0.128646	-0.0411047
PDLIM7	0.240442	0.0348922	0.149497
C10orf54	-1.54226	1.15842	1.56945
QPRT	0.482971	-0.103287	-0.13644
HIST1H2AG	0.35104	-0.809427	-0.974
MMP10	0.706708	-0.300846	-0.42378
VAMP3	0.942772	0.717702	0.745726
RNF133	0.766295	0.0994758	0.14945
XLOC_l2_005179	0.0814827	0.515134	0.424938
FBXW12	0.378671	0.0953646	0.202648
CCHCR1	-0.708591	-0.272027	-0.36712
FHL2	0.0355239	0.973628	0.958334
ZMAT2	-0.407785	0.279233	0.392191
NO_MATCH_223	0.135808	0.326149	0.42389
RAB40B	1.37995	-0.72391	-0.806029
TRMT61B	-1.79935	0.00485873	0.15325
C1orf109	-0.117688	0.875807	1.09786
GLYCTK	-0.30881	0.130179	0.327394
DEFB129	1.00494	0.813915	0.941683
EMC3	0.376568	-0.0549554	0.0377043
SKP1	1.06468	-0.379744	-0.444838
HIST2H2BF	0.274874	0.725519	0.831272
CABP7	-0.306207	0.3719	0.65763
UCP2	0.369489	0.172813	0.214646
GDE1	-0.166685	-0.00635	0.0848174
ZNF473	-2.56922	-1.70969	-2.63322
RPN1	0.66366	1.73376	2.06533
PINX1	-1.09133	-0.841129	-0.718309
SLC1A7	1.53061	0.399003	0.552949
ARAF	0.383119	0.203241	0.335884
Rbm5	-0.322962	0.352688	0.79001
CPB2	0.380036	0.353501	0.343256
KMO	-1.74934	1.0807	1.88344
ERCC2	-0.936333	1.76657	1.88762
TAS2R43	0.991166	-0.478803	-0.638013
KAZN	0.273139	0.192713	0.139046
RNF214	0.121087	-0.324073	0.00668887
SLC41A3	1.02435	-1.07867	-1.21008
PIGO	0.706375	-1.0688	-1.19562
MRPS34	0.984777	0.19214	0.101335
NO_MATCH_253	0.849749	0.719137	0.769924
ESAM	-1.67832	-0.16274	-0.207644
ZNF562	0.64794	0.0627023	0.188964
CLEC11A	0.338432	0.0907212	0.148104
ETV7	0.260654	-0.58777	-0.645572
ZNF776	0.875008	0.341728	0.482105
ZNF75A	0.32167	0.0229494	0.185951
LURAP1L	0.655522	-0.0763685	-0.0749368
NFYB	-0.887731	1.06407	0.886038
QSOX1	-0.877219	-1.03124	-0.946762
FAM126B	0.126572	-0.960781	-1.03247
MMP28	-0.389333	-0.384616	-0.331353
GTPBP3	0.356499	1.95934	1.808
MFGE8	0.16643	0.74875	1.14308
CST9L	0.635289	-0.484953	-0.473909
FASTKD1	0.338126	-0.00254132	0.0644994
FAM64A	0.21484	0.00678885	0.209767
TRMU	0.880884	0.490042	0.425129
RPL18A	-0.137233	-0.974153	-0.985511
NPBWR2	-0.00400365	1.1675	1.48062
LOC102725009	0.629568	-0.10486	-0.0190903
NR2C2AP	0.171462	1.20296	1.11213
MTPN	1.1582	-0.615476	-0.720001
LFNG	0.39926	0.416861	0.487232
MRTO4	0.153235	0.0312634	0.00829426
NAV1	1.37604	0.303318	0.330353
PENK	0.687457	0.197571	0.119214
NYAP2	1.08658	-0.664713	-0.740907
LYPD2	0.574709	0.162548	0.280621
TMEM257	0.987978	-0.155134	-0.0260181
FYB	2.50284	1.88421	2.94176
CLCNKB	2.17748	1.03917	1.30686
FAM171B	-0.902886	-2.23313	-2.54549
FAM64A	0.280583	1.00926	1.36344
COPZ1	0.40878	1.15738	1.49917
SNX7	2.85884	0.149086	0.234164
LPCAT2	-0.314326	0.599815	0.751489
RABGGTB	-0.112722	-0.653099	-0.542151
LYRM5	0.360091	-0.137592	-0.083
ADAM33	0.588478	0.0588843	0.0355244
ZNF333	-0.0550394	-0.323553	-0.620601
NO_MATCH_72	-0.0023139	1.22454	1.25706
RASGEF1A	1.39705	0.0328477	-0.140283
UQCC2	0.0504599	0.813357	0.993314
MSRB1	0.551256	-0.0188907	0.204777
NO_MATCH_165	0.342257	-0.246347	-0.147821
ING3	-0.00432476	-0.210719	-0.456594
MYH7	-0.206371	-0.128625	0.143786
ZSCAN29	-1.14884	0.958476	1.35474
CD79A	0.333523	-0.0342624	-0.45376
DNAJC3	1.2657	0.777542	0.707895
SEMA4A	1.06268	1.02873	1.29464
MARVELD3	0.0830241	-0.0622888	-0.0833363
GTPBP3	-1.27098	0.273977	0.378768
DRD5	-1.26806	0.930851	1.23803
CS	-0.692364	-0.211475	-0.325285
TUBA1B	0.318784	-0.779401	-0.935557
ARAF	-0.320286	0.541569	0.791409
CDK18	-1.64879	0.545623	0.922422
LOC100507855	0.457881	-0.357849	-0.341222
UGGT2	-0.166394	-0.0827259	0.0154772
EPHX4	0.0434048	-0.320771	-0.274999
L3HYPDH	0.101409	-0.08028	0.230557
RPS6KA5	-1.20453	-0.18773	-0.189052
CPT1A	0.039774	0.264736	0.450477
SLC25A51	0.46095	0.4518	0.657406
LINC00895	0.23835	1.13442	1.44622
ANO4	-0.456225	-0.431934	-0.98203
GRHL3	1.83637	-0.187755	-0.378064
PLP1	-0.85828	1.35043	1.45646
TMEM140	-1.87291	-2.13253	-2.399
C1orf35	-0.720287	0.547664	0.814393
LYZ	-0.465503	0.176079	0.330744
S100PBP	-0.551921	0.994216	1.09455
DEFA5	-0.434094	0.41366	0.418561
KLHL23	0.19432	0.676811	0.749252
GSDMB	-1.84921	0.229701	0.354815
ELOF1	0.3346	0.0801255	0.285982
RUSC1	0.816509	-0.0837188	-0.0127447
MDFI	-0.0630126	0.321816	0.486018
PSMB5	0.352437	0.226546	0.413314
ZNRD1	0.523404	0.190343	0.378645
C8orf4	0.393573	0.0235824	-0.0789089
DUOX1	1.17324	0.381075	0.43275
SYCN	-0.104653	0.697432	0.776055
MAATS1	0.37009	1.72825	2.23088
RNF130	-0.126799	-2.22653	-2.48602
PQLC2L	0.402125	0.597369	0.791703
PNPLA8	-0.681823	0.736927	0.750982
SLC52A2	0.59406	0.0954049	0.0447661
ZSCAN32	0.33257	0.72179	0.193068
NEK9	-1.12351	-0.597613	-0.317205
STRADB	0.647737	0.288339	0.338766
ZNF124	0.143593	0.0108106	-0.139324
ENSA	0.992116	-0.630604	-0.876137
PIP5KL1	0.361199	-0.048526	0.13119
HOOK1	-0.419832	-0.0593491	-0.0723851
ERF	-1.6206	-1.65131	-2.17823
TPM3	-0.439371	-0.276054	-0.363421
TMEM213	-0.256128	0.23482	0.448458
FGF9	0.453951	-0.104021	0.18448
WWC2-AS2	1.13813	-0.799026	-0.69805
UBXN4	0.00123115	0.515552	0.593264
HP1BP3	0.574637	1.06071	1.3776
FNBP4	0.621972	0.0222308	0.284234
MMADHC	0.556865	-0.127971	-0.0462719
TRMT61A	0.621528	0.410702	0.632294
COL20A1	1.57964	-0.519059	-0.479078
LOC102725009	0.832925	1.03808	1.32329
GGA1	-1.2591	-0.381398	-0.621108
EDNRA	0.901729	-0.0334327	-0.0051834
ZNF24	-1.47616	0.879977	1.45187
AP3S2	-0.0416305	1.2348	1.57418
HBG2	1.00844	-0.187761	-0.17752
C20orf24	-0.0489724	-0.0337441	0.296905
EQTN	0.664524	0.364154	0.466069
XAGE2	0.609925	-0.0935337	0.0203806
SLC40A1	-1.02934	-0.78245	-0.819657
BCAT2	-0.255527	-0.0856167	-0.360885
FAM189B	0.583686	-0.286836	-0.299148
LAMTOR4	-0.255489	0.564891	0.713798
MTFP1	0.610554	0.646532	0.995233
PRSS30P	1.22652	0.523	0.849104
CCNC	0.957425	-0.119892	-0.320405
SHOC2	-0.166478	1.27548	1.26347
BIN2	-1.6101	-1.4295	-1.61186
Ttll7	0.12338	1.02018	1.25868
ZNF428	-0.451312	-0.199618	0.0636003
TMPRSS12	0.0253202	0.803884	0.974629
NUMB	-1.83964	-0.0484321	0.422118
ATP6V1C2	1.95229	0.356845	0.639249
KLK7	-0.609162	0.18832	0.201425
DAO	0.21536	0.282707	0.399922
POMGNT2	0.40084	-0.0922621	-0.00562259
SURF1	-0.283504	0.942003	1.09999
ADORA2B	-0.460486	0.446779	0.708017
VRK2	0.217618	0.959072	1.06711
NUP35	1.35884	1.02842	1.2419
IQCH	-0.140104	0.823164	0.5635
HIST2H2AA3	0.602184	-0.932425	-0.923339
HLA-B	0.665724	0.105801	0.136554
PSME1	-0.0648677	0.868859	0.789501
PCDHGC3	0.344519	-0.502436	-0.444632
TUBD1	-0.0927429	0.483043	0.439799
TGFBRAP1	-1.09168	0.480202	0.62175
GCKR	0.768266	0.98556	1.40812
CCT7	-0.13137	0.631532	0.634916
IGF2BP3	0.350984	0.00959221	0.120154
ATP1A3	-0.589568	0.0561755	0.378311
SLC25A22	0.661802	-0.394158	-0.272962
TMEM263	1.35942	0.116253	0.220767
NO_MATCH_181	0.711252	0.849528	1.08632
LINC00260	1.47611	-1.18695	-1.31871
PDIA4	-0.270687	-1.10131	-0.792141
GSDMC	0.155426	-0.191532	-0.381136
CLK2	-2.52045	-4.69778	-4.6494
CKB	-0.500597	1.14832	0.950904
HIST1H2BD	-0.606586	1.30801	1.62193
ANKDD1A	1.08315	1.60921	2.08156
SYT2	0.640197	1.26348	1.4436
OXNAD1	0.0962568	0.0110949	-0.0369501
SNRNP40	-1.75415	2.20632	3.0966
TMEM86A	1.02834	0.0777058	-0.0575722
LATS1	-0.58107	1.57666	2.0183
NINJ1	0.27596	-0.619976	-0.696019
CPEB1	-0.440836	-1.84754	-2.53772
BFSP1	-2.30556	0.400196	-0.0560746
NR2C1	-0.441251	-0.528185	-0.609511
MUM1	0.507687	0.896102	0.918839
NOP58	0.491947	0.308531	0.447552
C10orf88	0.0677506	-1.02257	-0.430043
NRBF2	0.770024	-0.769885	-0.829836
MOAP1	0.683504	-0.422667	-0.310573
GMFB	0.182224	0.421835	0.52933
GAGE7	-0.053684	-0.0169907	0.0211336
FASTKD3	0.0929395	-0.754763	-0.785367
KCND2	0.423218	2.40191	2.88311
SULT1A3	0.767463	0.853784	1.01416
MAGEB4	-1.32431	-0.965875	-0.450167
F11R	-0.422984	0.458186	0.566114
ROPN1L	0.432366	0.462842	0.688103
PSD2	1.0433	0.631565	0.139278
CHRM3	0.153916	-1.0387	-1.25955
RBBP7	-0.216649	0.153672	-0.0423375
NO_MATCH_230	1.22621	0.471242	0.829368
TEKT5	-0.528615	-1.01702	-1.11939
PNLIPRP2	1.35979	0.472615	0.647473
C8orf59	-1.36378	0.353432	0.353689
HPS1	-0.0638149	1.06053	1.24726
AKR1C1	0.399473	-0.106535	0.0539456
TOLLIP	-0.0307191	1.35329	1.39007
TMEM252	0.857637	-0.00107538	0.254814
C15orf40	0.532857	0.0725759	0.118015
GHRL	0.230722	0.321858	0.428
GNGT2	1.06237	0.256222	0.202234
RBM26	-0.434509	1.55523	1.90753
NMUR2	0.715752	-0.195679	-0.201794
RAP2C	0.58116	-0.511412	-0.43006
MYO10	-0.246503	-0.428966	-0.548171
SMG6	0.804082	0.0696686	-0.257284
CROT	0.800479	0.548311	0.724826
DEFB127	0.502446	0.16957	0.256587
PVR	-0.953065	-0.41606	-0.446477
PIP5K1A	0.647793	0.913509	1.09487
C10orf32	0.474247	-0.575887	-0.544726
RABL6	-1.13747	-1.16629	-1.19232
APOBEC3D	-0.601325	0.248189	0.314857
LINC00636	-0.176202	-0.380513	-0.353216
BTNL3	1.3451	-0.535565	-0.565199
LRCH1	1.33235	1.4646	1.40039
ACOT8	0.769221	0.688325	0.805214
LINC01587	0.13441	0.338548	0.516153
TMEM170A	0.383153	0.251319	0.271353
NTRK3	-1.94332	0.900322	1.13838
MGST1	-1.03541	1.47472	1.92571
IRF3	-0.498888	-0.226913	-0.319776
NAA38	0.979656	-0.239556	-0.152773
UBA7	1.66538	-0.0463856	0.198597
EIF3F	0.967826	-0.567217	-0.670869
ROM1	0.435568	0.902391	1.27468
FUK	1.13713	-1.4906	-1.63127
IL17F	-0.333722	0.311056	0.455589
KLK15	0.834843	-0.251665	-0.322584
SMARCAL1	-0.792274	-1.08957	-1.35508
ADIPOR2	0.612292	-0.02258	-0.065928
CHD2	1.22663	1.05613	1.25893
LOC642131	-0.733603	-0.489714	-0.770058
PFN2	0.4999	-0.044531	-0.0300962
KIAA1279	-0.233652	0.642464	0.561726
CHAC2	0.749385	0.101185	0.410959
SALL4	-0.274119	-4.85199	-5.52148
CTNND1	0.181758	-1.16106	-1.14838
A1CF	0.0696513	0.824764	1.00745
CDKN2C	-0.863957	-2.87544	-3.83155
C3AR1	-0.339501	-0.134113	0.413203
STPG2	-0.484816	0.926458	1.22419
GBP1	1.17929	0.541324	0.952951
STMN2	-0.654712	1.00433	1.41255
PHB	0.469762	0.322875	0.568101
TEX12	0.411127	0.397245	0.365179
FAM107A	-0.237177	0.58955	0.831275
OS9	-0.148178	-0.16696	-0.0878982
AP1M2	-0.430113	0.446556	0.316216
PVALB	-0.252242	0.30191	0.262764
ZNF513	-2.7538	-1.60102	-1.90926
RPS26	0.866679	-0.71735	-0.803181
C16orf54	0.695407	-0.773492	-0.785625
KRTAP19-7	-0.446894	0.576664	0.876048
RAB32	-0.810906	1.26595	1.5413
SLC12A1	0.318864	0.157635	0.388714
WDFY1	0.0669325	-0.213805	-0.39389
DTD1	-0.330128	-0.892943	-0.979223
GPSM3	0.162675	1.07976	1.38997
DAB2	0.952132	-1.19349	-0.967442
PLOD3	-1.32828	-0.0503577	0.17803
ASH2L	-0.597966	0.797323	0.762989
ZXDC	0.28853	0.0237255	0.00836463
SUMF2	0.642292	0.306373	0.456915
RGMA	-2.01086	-0.943218	-0.96771
HDC	0.338126	-0.00254132	0.0644994
TMEM126B	1.00745	-0.198752	-0.117372
PHACTR4	1.52845	1.22462	0.922856
LRRN4CL	0.338126	-0.00254132	0.0644994
REN	0.560101	0.421426	0.444448
HIST1H4H	-0.356629	0.595509	0.520366
C19orf44	-0.474073	-1.01347	-1.4244
CRY1	-0.509806	-0.418923	-0.331714
PREPL	0.582122	0.374327	0.415221
EIF1AY	-0.0779761	0.0136827	0.0525195
CRABP1	-0.468381	1.17053	1.19263
HLA-DQB1	1.82358	0.952063	1.14456
ARHGAP27	0.762218	0.177485	0.225321
LRRC37B	0.703555	0.346668	0.456033
IL10	0.715275	0.0410432	-0.0126752
RFWD3	0.698129	0.590747	1.08141
N4BP2L1	0.381428	-0.415557	-0.447403
TEX37	-0.278588	-0.473814	-0.416867
TFAP4	-2.86649	-2.35793	-2.8038
AEN	-0.151225	1.41437	1.56044
SERTM1	0.766192	0.509303	0.554889
ZNF593	0.812427	-0.637019	-0.43173
CHCHD7	1.37846	-0.152958	-0.0729527
HNRNPR	-0.155879	-1.19387	-1.17416
SWAP70	0.190499	-1.17142	-1.54878
INHBA	-0.0104475	0.508188	0.479016
TNFAIP2	-0.0279954	-0.441895	-0.360052
GCSH	-0.0674694	0.0198016	0.16437
RAD54L2	-1.01876	-2.24365	-2.20751
GNG2	0.879366	-0.499193	-0.428506
BOLA2	-0.723657	0.801534	1.15531
RPL36	0.188435	1.5776	1.81454
TARBP2	0.233571	-0.296348	-0.436372
RPE	-0.142801	0.572625	0.66887
STAU2	0.187486	0.196146	0.216693
NO_MATCH_113	1.21077	-0.288164	-0.0892078
KIAA0922	-0.0529042	-3.10223	-3.92667
DNTTIP2	-0.590827	1.85212	1.7491
FAM166A	0.409436	0.140953	0.171932
NADK2	-0.729194	0.059303	0.128772
FAN1	0.682716	0.0771376	0.183983
RNF144B	1.22167	0.730034	0.847164
GNL2	-0.557831	0.774585	1.05132
SIPA1L2	-0.65063	-0.930592	-0.960929
TINF2	-1.13856	0.00176015	0.15037
TUBB4B	0.185693	-0.376094	-0.546237
S1PR5	-0.630569	-0.727077	-0.823796
RSPH9	0.167298	-0.619656	-0.562314
MLLT6	0.269567	-0.0727619	-0.0162391
SPOCK3	0.441903	0.17733	0.668849
SCAMP3	-0.474615	-0.466711	-0.382011
CDK9	-0.216045	-0.569046	-0.662324
NLK	-4.29372	-0.934273	-1.16238
MAGI1	-1.53515	-1.71112	-1.08479
PI4K2B	0.449306	0.295512	0.225254
PIK3CA	0.821521	-1.43047	-2.00952
CENPP	0.499997	0.0453481	0.0568609
POLE	0.315499	-0.784025	-0.678017
TM9SF1	0.0978921	-0.824053	-1.2342
MRPL1	0.0627919	-0.0856793	-0.0746697
CD99L2	0.683857	0.438636	0.557133
HOMER3	0.174522	-0.120864	0.0191295
HLA-DPB1	0.294367	0.195299	0.202577
MED24	-1.00673	-0.114591	-0.284768
PDCD6IP	-0.388553	-2.52332	-2.2131
C14orf39	0.923757	-0.428866	-0.518348
PIK3R1	0.702009	0.224697	0.294166
CGGBP1	-2.24621	-0.388671	-0.483229
CACNB1	0.721636	-0.875747	-0.90703
GNPTAB	0.279735	0.00768806	-0.0533456
LZTR1	1.00568	0.477701	0.571909
RER1	0.269747	0.690788	0.803224
CCDC33	1.40813	-0.3504	-0.185307
TACSTD2	-0.493311	-0.330687	-0.466059
SDCBP2	0.0289669	0.819275	0.73631
SPSB2	-1.47326	1.34167	1.2104
CNST	1.23119	0.567726	0.841709
STK32A	0.385951	0.140747	0.177586
KIAA1143	-0.0911093	1.12491	1.29455
NARF	0.488841	0.621215	0.802216
RPL3	-0.609986	0.775685	0.823896
FAM133A	-2.1063	-2.0275	-1.98866
RPLP2	0.750175	-1.05467	-1.32264
C11orf24	2.55478	1.08055	1.5195
HSPBP1	1.47875	-0.217721	-0.0806694
OSM	0.598205	-2.17871	-2.38549
CSH2	-0.754686	0.848811	0.955652
ATF6	1.10226	0.170697	0.289172
PIGP	0.677961	-0.805407	-0.90686
CALML4	0.658761	0.965478	1.08509
KLHDC3	-0.521727	-0.481538	-0.690695
SPIC	-2.726	-1.47317	-1.6847
ZBED4	1.90062	-0.171359	0.453266
SSX4	0.0888241	-0.372448	-0.452437
CHIT1	-0.428152	-0.671275	-0.777086
MYLK3	-0.739326	1.6312	1.54137
AES	0.263061	-0.523612	-0.41105
DERL2	0.972223	0.673034	0.923753
C17orf59	1.14317	-0.226533	-0.294905
CRYBB1	-0.277929	0.801795	1.19101
GAS2L3	-0.75833	0.234947	0.292453
C14orf159	0.0936319	-0.425597	-0.390411
ATAT1	0.696174	-0.624022	-0.638335
C16orf71	-0.0371526	0.859158	1.267
FAM193B	1.42405	0.721994	0.547823
CLEC14A	-1.3855	0.190204	0.480074
RAB1A	0.613716	-0.269306	-0.0204092
MCM2	-3.00901	-0.884883	-0.368094
PRPSAP1	-1.21686	0.360887	0.446784
PAPSS1	-0.559595	0.612509	1.17406
PCDHA10	0.506781	1.00223	0.909277
ACTG1	-2.49438	0.298115	0.476349
TGIF2	-1.27229	-1.9652	-2.08429
NO_MATCH_53	-0.189107	-0.220212	-0.323781
SFXN1	-0.150775	0.754359	1.04119
PDLIM2	0.79408	0.22969	0.287686
TPD52L3	0.396945	0.967111	1.21729
BUB3	0.32755	-0.492133	-0.359259
BTBD9	1.27941	0.865285	1.20399
KRTAP10-5	-1.20759	-0.774467	-0.81228
LSP1P3	0.485715	-0.00447254	0.110837
CDC20B	1.34767	0.234202	0.372524
GPC3	-1.33503	1.96036	2.68898
BPI	-0.998623	-0.765135	-0.749724
SNX21	0.556331	0.702764	0.949471
SECISBP2	0.0730588	-1.29375	-1.1456
PPP1CA	-0.370521	0.641075	0.835841
SULT1A1	0.957477	0.500541	0.615804
LIMD2	0.573339	0.227787	0.344779
ERI3	0.521536	-0.976016	-0.921424
LONRF1	-0.522361	0.237962	0.261149
PTPN9	0.212016	0.089437	0.390243
ARID5A	0.0401819	-0.343675	-0.434776
HTR2B	2.62352	1.64791	1.8185
HSD3B7	0.236339	1.52883	1.7455
RAD23A	-0.444053	-0.293617	-0.138754
NO_MATCH_14	-4.02292	-3.2811	-3.40166
TMEM51	-2.77995	-0.643355	-0.703214
OSTC	0.376413	1.08734	0.287494
MRPS6	-0.201986	-1.4042	-1.90427
ADCK4	-0.777803	1.2026	2.11033
CORO2A	-0.657001	1.2475	1.30573
LOC283693	0.287549	-0.0945511	-0.0267987
CCDC102B	0.590082	0.603149	0.815467
RAB40A	-0.0772283	0.900884	0.70113
XLOC_013840	-0.344659	-0.105974	-0.165937
NCR3	1.00666	-0.37962	-0.349172
GSTK1	-1.2177	-0.785378	-0.591332
C11orf65	0.317104	-0.0531003	0.192459
SOSTDC1	0.526303	0.628666	0.761266
KRTAP3-2	0.486851	0.927128	1.14036
HSPA4	0.627027	1.17181	1.51897
SLC7A11	0.338126	-0.00254132	0.0644994
DIMT1	-0.40515	1.2125	1.40384
GSTK1	0.853425	-0.839032	-1.07412
BAD	-1.94134	0.835888	0.861064
SELENBP1	0.0450735	0.648872	0.726967
NO_MATCH_292	0.338126	-0.00254132	0.0644994
SLC2A11	0.725594	-0.28772	-0.3758
ZNF582	-0.336252	-0.0893243	-0.019791
DRG1	0.313677	0.828609	0.989144
DDX39A	-1.07514	-0.938634	-0.96719
MAGT1	0.23154	0.950908	0.846498
VASH1	-0.606616	-0.900523	-0.90565
ZGRF1	1.45341	-0.606057	1.25055
SCAMP3	-0.0722819	-1.03809	-1.09351
KIAA2013	0.675753	0.00944168	0.111231
B3GNT2	-0.0243882	-0.0715923	-0.0498133
MMD	-1.07639	-0.768286	-0.69965
TMEM116	1.74533	1.00331	1.27069
XLOC_l2_000791	-0.817021	-0.879481	-0.947544
CYP2B6	0.878191	0.853183	0.492116
PRSS35	0.303093	1.19963	1.76349
DDIT3	0.905774	-1.28121	-1.34086
CD5L	0.39485	-0.162461	-0.342949
IFNAR2	0.433072	-1.0738	-1.3534
FBXL12	-1.81159	0.122766	0.270821
SMCP	0.783953	0.397914	0.512634
REC8	-0.793558	0.55458	0.551445
CRAT	0.54023	0.262916	0.241369
OLFML3	0.585868	-0.487314	-0.346306
NPHP1	0.288599	-0.831412	-1.10183
CST8	0.364467	0.14343	0.341394
CXCL11	0.165344	-1.41627	-1.80894
SEC61G	-1.1783	1.80131	2.15789
HDAC1	-0.560302	-0.511848	-0.484268
OSBPL2	0.192695	0.00399095	0.115524
KIAA1683	-1.24445	0.299983	0.643256
RIC8A	-0.638936	-0.946799	-0.951717
RAB25	0.382772	0.0743604	0.299391
BRICD5	0.0954816	0.33021	0.506686
MAP3K9	-1.19235	-1.37562	-1.57036
LOC100126582	0.7813	0.517735	0.687167
ZBTB14	-1.42119	-3.07432	-3.40808
RPL14	0.0663092	-0.111279	-0.043595
TMUB2	-0.271839	-0.320265	-0.329067
GTF2H2C_2	1.8265	-0.351308	-0.357656
FAM189B	-0.27346	-0.863973	-0.957735
LDLRAD4	-0.707222	1.18307	1.59032
WARS2	0.288728	0.732029	0.693801
TNK2	-0.680013	0.359871	0.394436
F2RL1	0.841838	0.87614	1.08029
CRACR2A	-0.582223	-0.494904	-0.353047
ZNF670	-0.458297	0.492557	0.743388
MECP2	2.95972	5.13582	5.57439
BABAM1	-0.140992	1.20448	1.20336
MAPK15	0.194889	0.534788	0.778903
MC3R	-0.566132	-1.13335	-0.789864
ZNF404	-0.972565	0.383173	0.246374
MRM1	-1.32309	-0.238924	-0.322805
GLB1L3	-1.04585	0.649715	0.734484
TP53I11	1.29928	0.228212	0.450921
HEXDC	-1.04647	-0.877372	-1.17307
PQLC2	0.301035	-0.406154	-0.351611
CSRNP2	1.42455	1.53659	1.79744
YWHAB	-0.0572477	2.02201	2.37679
GLUD2	0.525592	-0.657077	-0.670461
ZACN	-1.17151	0.170598	0.118206
BPESC1	0.890948	-0.0306294	0.00203018
EEF2	-0.716106	0.235227	0.256527
NO_MATCH_139	0.006557	-0.414353	-0.238165
TUBB	1.28199	1.58009	1.42112
EMR1	-1.3858	-1.06347	-1.14993
TFPT	1.4534	0.400323	0.577394
MAST1	-0.872352	-1.68118	-2.19293
U2AF1L4	-0.485124	0.966481	1.30779
MRPL49	-0.352182	-0.720045	-0.531758
GLRX3	1.02858	3.03869	3.63285
PHF5A	-2.15158	-1.92866	-1.99614
RXRB	-0.126258	-0.157138	-0.0230742
OPCML	0.697969	0.344528	0.578705
RBFOX1	-1.14305	-1.86145	-2.15362
AUP1	-1.28887	0.721431	0.847005
LACRT	0.28871	-0.575449	-0.611832
USP37	0.260583	1.5415	1.95438
PDILT	-0.333349	-0.492409	-0.418347
APCDD1	-0.243929	0.249641	0.235789
NR1I2	-0.889634	-0.149686	-0.0873301
CXCL3	-0.233869	-0.381188	-0.471357
DPY30	-0.132059	1.91083	2.51243
IDH3G	1.43747	1.49057	1.5378
CHI3L2	-0.223722	0.467117	0.644089
PZP	-1.42003	-1.12795	-1.03086
CHRD	-0.7282	0.342092	0.271
ABCA11P	0.334234	1.23488	1.23053
SLC25A44	-1.69417	-0.61542	-0.478893
ODF2L	1.33398	0.429147	0.507133
RPP25	-0.989063	0.668847	0.981564
POLE4	-0.274599	0.330826	0.431357
ACOX2	-1.7345	1.05294	1.42902
LYPD5	0.814798	-0.619263	-0.680015
NOTUM	0.829534	-0.0531163	-0.0761786
HSD17B8	0.602022	1.32092	0.999371
CAPG	-0.127069	0.277702	0.521874
RASSF4	-0.778722	0.0382564	0.101986
TMEM256	0.753671	0.504567	0.636813
CDK5R1	-0.671344	0.521703	0.948602
DTX3	-0.183201	0.331627	0.440375
GCM2	-2.70413	-0.66487	-0.663414
SRP9	-0.271651	-0.369259	-0.368064
ACADS	-0.186177	1.66626	1.69406
ZSCAN26	0.957319	0.275717	0.282476
RRM2	-0.530364	1.43533	1.83782
CLCC1	0.503165	2.24949	2.56601
ZNF680	0.0991902	1.49805	2.24745
RBM4B	0.594374	1.92698	2.31813
LAPTM4A	0.812817	-0.307456	-0.385371
SNAP47	0.135872	0.0157829	0.106541
42256	0.931285	-0.906723	-0.763574
MRPL18	0.239301	1.20199	1.53111
GALNT6	-0.927613	-0.0983441	0.00497818
ZNF264	1.14037	-0.482825	-0.0516744
ZDHHC22	0.351807	0.293286	0.709782
TECRL	0.338126	-0.00254132	0.0644994
ZNF131	-0.329558	0.572645	0.397744
CHMP4A	0.29345	-0.694918	-0.849558
CDO1	-1.18155	-1.39913	-1.61899
AICDA	0.652202	-0.376058	-0.408442
RAD51D	1.21585	0.103759	0.268045
NSMCE4A	0.911327	-1.51044	-1.51705
TECR	0.261227	-0.326452	-0.516823
NO_MATCH_18	1.06191	0.204777	0.399048
NO_MATCH_137	0.609038	0.508558	0.687664
BCL2L2	0.158162	0.768781	0.99073
VSX1	3.65263	-0.357391	-0.438158
LOC81691	-1.55986	0.268672	0.29892
NO_MATCH_135	0.65559	-0.390733	-0.109554
PRAME	-0.793306	0.722691	1.26745
PSG1	-0.444502	-0.0684495	-0.100761
NOB1	0.797994	0.0892185	0.233895
TSEN2	-0.1694	1.08072	0.670977
EMC6	-0.216343	-0.594979	-0.671529
ZNF626	0.318356	0.494457	0.769329
LASP1	-0.0270218	0.481709	0.335398
PLEKHG3	-0.270836	-1.91685	-2.02222
HIST3H2BB	0.264877	-0.442761	-0.347486
SP6	-0.00671355	0.136817	-0.22925
CD8B	-1.43304	0.326752	0.848005
RIT1	0.0346269	-0.916357	-0.881176
EFHD1	1.08867	-1.77959	-1.8282
AP1AR	0.703564	-1.14086	-1.04136
FBXO3	1.19921	1.90115	2.23768
MGRN1	0.839457	0.469302	0.545403
SLAIN1	0.67991	0.104788	-0.311093
ASF1A	-1.25924	1.01041	1.3733
LY6H	-0.220354	0.566488	0.786059
AP4B1	0.870898	-0.0224672	0.177417
BTD	0.448848	-0.724837	-0.546948
TBX22	-2.874	-1.30786	-1.31648
PIKFYVE	-0.989345	0.470819	0.27925
RUNDC3A	-0.00517675	-0.403286	-0.0996168
PHF20L1	-2.4666	0.19962	0.335618
SLC25A39	0.257052	-0.611396	-0.641482
SERINC2	0.0796501	0.805727	0.94323
CSF1R	-1.25023	-1.19233	-1.36353
HK2	-0.360998	-1.5432	-1.57784
ULK4	-0.307545	0.061453	0.225194
CSNK1G2	-2.48459	-1.9191	-2.01874
AK2	0.0532569	0.364439	0.451805
IKBKE	-0.48912	0.335698	0.380313
HIST2H2AB	-0.0174684	-0.360294	-0.941436
TPM3	-0.538175	0.0352417	-0.0726673
CABS1	0.365908	0.364649	0.365389
PRKACG	-0.199857	0.619313	0.610711
ZNF23	-1.32139	-0.589563	-0.691023
TTI2	0.383242	1.34437	-0.323659
SLC25A33	-0.539568	1.92759	2.39436
CPT1B	-0.598354	-0.49408	-0.405825
SIDT2	0.111483	-1.66403	-1.55838
TKTL2	0.0830262	2.18698	2.64877
TM2D2	0.647598	-1.18786	-1.527
KIF24	1.2262	-0.165091	-0.153653
KRTAP10-3	-2.27516	-0.188567	-0.1482
PDIA3	1.93412	2.24458	2.80256
ETNK1	0.75166	-1.7481	-1.77948
PBDC1	0.790969	-0.244838	0.0064643
ARF5	1.28812	-0.658478	-0.645333
MRPL39	0.274173	-0.16735	-0.0764228
GRAP2	-0.254564	1.32458	1.61679
FAM175B	0.495795	0.285567	0.412996
CNDP1	0.291908	-0.274401	0.142556
RPS4Y1	1.16944	-0.367542	-0.248335
MTMR14	1.03247	-0.0772519	0.102345
SULT1A3	-1.28246	-0.234831	-0.379904
TESPA1	-0.285456	-0.0127309	-0.0994555
PGLS	-0.0950805	0.16188	0.340192
CDADC1	0.404402	-0.604427	-0.419715
IL23R	0.501667	-0.464713	-0.578133
CACNA2D4	0.457677	-0.301879	-0.0646038
ZNF550	0.111491	1.08477	1.07001
ZNF764	-1.12863	1.03434	1.31036
C1orf27	0.777396	0.325964	0.142951
NDUFA7	-1.35963	1.46734	1.77501
FAM32A	-2.88511	-2.93378	-3.24169
SPHK1	-0.105486	0.479299	0.755916
TTC9B	1.01729	0.285449	0.432413
RALGAPA2	0.283177	0.71601	0.969263
RAC2	0.901462	0.212715	0.578081
DOCK8	-0.475169	0.484717	0.721959
OR10W1	-0.0420134	-0.730531	-0.455206
MT1E	0.387584	0.884713	1.10979
ASPM	-1.21842	-0.261387	-0.189218
HEATR1	0.996906	-0.201486	-0.258615
TMOD2	0.60105	0.943964	1.42511
NMUR1	0.635849	0.75869	0.999339
GALNT15	0.298031	1.314	1.64901
FSBP	0.821257	1.32516	1.70033
EZH2	-1.06548	-1.37844	-1.60158
GABPB2	0.0965492	-0.927969	-1.05922
PPP1R7	0.856145	0.917529	1.14002
IP6K1	-0.51008	-0.193337	-0.392691
UBE2L6	0.469014	0.120998	0.290479
XLOC_l2_001669	0.408237	0.106054	-0.0677493
TPD52L3	0.874935	0.23316	0.146329
PRKCG	0.40097	-0.523042	-0.46234
MAP3K19	1.27773	-0.275291	-0.661347
PRMT1	-0.863931	-0.33167	-0.184327
KCNMA1	-0.413489	0.223214	0.265973
DLX6	-1.69388	2.54903	2.83656
CARNS1	0.565489	1.64391	2.06385
CABP1	0.785031	1.17502	1.6611
NANP	0.820256	-1.32262	-1.43864
RAB3A	-0.783682	0.550794	0.957754
RAD51C	0.417389	1.09644	1.44616
ARHGAP29	-0.126099	-1.83517	-2.18999
ZC3H7A	0.634879	0.0879321	-0.00250933
RPS11	-0.538006	-0.184039	-0.162744
PIGR	0.673653	0.02296	-0.124144
SMCO1	0.875437	0.973961	1.10482
PTPN3	-0.861349	-1.29694	-1.53277
FAM167A	-0.0969255	0.919992	1.06478
DDX53	2.2552	0.988445	1.15295
CLHC1	-0.181754	0.261069	-0.120748
TCF25	-0.279889	1.39594	1.7285
PEPD	0.0533353	-0.234993	-0.203251
LPL	-0.266081	-0.207325	-0.175537
DCUN1D1	0.00036019	-0.846359	-0.899709
CD300LB	0.231284	-0.750259	-0.893275
MAN2B1	1.58685	0.801175	1.0536
TGM2	1.09475	-0.318588	-0.373995
NKIRAS2	-1.2588	0.681974	0.996694
SAP30BP	-0.451523	0.336101	-0.0398572
UFD1L	-0.448984	-0.337472	-0.0546787
XLOC_l2_015937	1.00196	-0.561695	-0.429182
COPS7B	0.629203	-0.880022	-0.927692
ID1	1.38963	3.24699	3.92592
LMO3	1.32527	2.08811	2.5484
CPLX1	-1.19078	0.113228	0.397533
TES	-0.0571516	0.3275	0.679221
BRF2	-0.36823	0.477962	0.682555
INTS5	-0.733097	0.452568	-0.0731767
FCF1	-0.78003	0.556023	0.422184
Hoxa10	-0.173173	0.344749	0.628538
RTKN	-0.587509	0.543872	0.642726
PPID	0.307701	-0.632797	-0.595839
HLA-E	0.643019	0.207065	0.234953
G6PD	-0.348376	0.573839	0.931007
WAPAL	0.457926	-0.257114	-0.0452753
42248	0.196792	0.0903637	-0.572196
C19orf40	0.429354	0.4351	0.776022
ARAP3	0.9716	0.0358965	-0.149011
CX3CL1	0.0265615	-0.403391	-0.353381
TWISTNB	-1.17179	-0.790386	-0.628878
SERPINB11	0.58759	0.722689	0.994697
LINC00597	0.402262	1.18916	0.762622
OCLM	0.613086	-1.04613	-0.697136
AMT	-0.613852	0.837346	1.14247
TMEM129	-0.563318	1.13483	1.40694
LEFTY1	0.624474	-0.655676	-0.736297
FAM213B	0.769127	-0.126876	-0.105262
PGRMC2	0.186272	0.0849545	-0.023734
CAMP	0.74851	-0.0280125	0.0735217
BCDIN3D	1.02069	-0.210128	0.00135495
CPA5	0.690109	0.324571	0.377071
RIMBP3	0.827991	-0.739414	-1.19553
TRIM41	-2.03354	-0.577459	-0.434138
ETV5	-1.43612	2.66157	3.04327
KLHL29	0.469194	-0.482041	-0.448055
SELPLG	-0.258995	-0.0113386	0.0645647
RAD1	-0.470872	0.882387	1.10933
KCNK4	0.424909	0.550725	0.667391
NDUFA12	-0.162863	-0.197007	-0.0308686
CHEK2	-1.04033	-2.75611	-3.06143
ADCK1	-1.51589	0.834597	0.856883
MAP3K5	0.127107	0.686563	0.458206
LATS2	-0.596758	-0.694492	-0.64082
TAF8	0.420319	0.968777	1.19948
CSNK1D	-0.521431	0.278388	0.330604
ATP6V0A2	0.971199	1.8543	2.13545
LRRC25	-0.498001	-0.209894	-0.141113
C1orf94	-0.187239	0.308599	0.194939
ZFC3H1	0.277868	-1.01989	-1.19102
ARMC9	-0.656627	0.69859	0.885149
RNF8	0.367677	-0.400637	-0.331687
MLX	0.586269	0.155238	0.408722
AK4	-1.35873	1.30789	1.74834
ZNF419	-0.0981839	-0.36861	-0.209669
HIST1H1E	-0.165474	0.929172	1.14446
KIAA0753	0.834281	-0.198078	-0.269751
FRS3	0.602322	1.17329	1.25113
USP25	-0.662835	0.595248	0.846764
SPRTN	-0.425332	0.578363	0.725203
ATP12A	-2.99306	-3.33295	-3.92397
C20orf141	-0.501284	1.09878	1.51888
ZSCAN16	0.323644	-0.625035	-0.660823
NELFE	0.235479	-1.40787	-1.5443
C11orf42	-0.228752	0.359594	0.56158
GPR3	-2.60889	-1.31582	-1.44469
CDK5R1	-1.02131	-0.992782	-1.05891
HORMAD2	-1.19842	1.77902	2.53843
BLVRA	0.823909	0.0609777	0.200926
MMS19	0.543012	0.123971	0.263009
ANAPC15	-0.0964229	-0.26939	-0.131217
NO_MATCH_175	0.35804	-0.134575	-0.0805502
SLC37A4	-1.32039	-2.95595	-3.31468
IFNW1	0.744923	0.029417	0.0628807
TTLL10	-0.425323	0.630171	0.747889
MARK4	0.253439	0.211399	0.634941
EGFLAM	2.1443	-0.0500576	-0.0761361
FBXL14	-0.214967	-0.0310994	-0.0404541
PSTPIP1	-0.477337	0.0619074	0.108079
ADORA2A	-2.42924	-1.85843	-2.13037
TMEM14A	1.26523	0.845342	0.966194
HSD17B10	0.346012	-0.469339	-0.667812
NRP1	1.21021	1.03699	1.25803
TSC22D4	-2.57977	-1.13701	-1.12654
RNF114	-1.5007	0.457493	0.582957
FGFBP2	0.44969	-0.695077	-0.745123
SHISA3	0.344937	1.3504	1.65405
C2orf73	-0.0482931	-0.244118	-0.370849
AP4E1	-1.11246	-2.49102	-2.86329
SLC4A5	-1.88646	-0.561148	-1.06302
BPIFB3	0.213103	-0.279471	-0.415323
RPP30	-0.414218	0.462071	0.760582
NO_MATCH_171	0.38503	0.0866121	0.260682
PPM1N	0.38877	0.302417	0.237654
MAGT1	-0.50792	-0.666876	-0.686418
CSGALNACT1	1.25464	0.0214747	0.231171
SLC36A4	1.43453	2.32935	2.54666
WASL	0.406975	-0.203459	-0.551028
TMEM171	-0.545148	-2.14302	-2.21862
SUPV3L1	0.309787	-0.0906372	0.0977984
ZCCHC12	0.760794	-0.669765	-0.710636
SAV1	-0.0424191	0.380427	0.633195
CYTH3	-0.294762	-0.0889161	0.00256452
GABRA5	0.359125	0.351601	0.301171
APBB2	0.702405	-0.318642	-0.0746967
ICK	-2.16003	1.3733	1.57916
EPN3	1.52195	0.760674	0.758386
ADPRH	0.376914	1.19082	1.52361
CCND1	2.0959	1.88316	2.29819
C5orf24	-1.78675	-0.842219	-1.14833
PPIE	-0.199973	-0.192098	-0.215316
ARMCX6	-0.473925	1.31578	1.05561
PPAPDC1B	-1.53865	1.56583	1.98767
GSTA2	0.788753	0.73556	0.9503
BNIP3L	0.209085	-0.17664	-0.154583
VAMP4	0.711481	-0.326489	-0.275311
TTC26	0.274273	0.488421	0.629102
C2orf83	0.375239	0.696426	0.845003
PPP4R1L	1.2319	-0.454874	-0.421505
XLOC_000477	0.0751579	0.632359	0.996536
Prpf38b	-0.0190862	0.570557	0.76375
TRPM1	0.971741	0.26401	0.314399
ZNF655	0.167018	-1.08345	-1.18099
Srgap3	0.0823284	-0.580029	-0.466559
ECSIT	0.705376	0.0135302	-0.063091
CENPK	0.170134	0.657493	0.652496
HLA-DRB1	0.417328	0.0571495	0.10433
LYSMD2	-0.863524	1.79177	2.14919
MAGED2	0.189868	-0.735169	-0.785617
RAD23B	-0.923618	1.49681	1.62594
RAB41	-0.443132	0.80028	0.926264
ORAI1	-0.996176	1.5158	1.63585
TMEM196	2.14329	0.433564	0.848858
RNF10	-0.170603	-1.18211	-1.23323
MKL2	1.16618	-0.972526	-1.11808
LOC642131	-0.976183	-2.21936	-2.22808
SPTSSA	-0.93871	0.802466	1.1567
TSSK1B	-2.0977	-3.35833	-3.79095
S1PR1	0.0146622	-0.842357	-0.969412
CHCHD6	-0.400066	-0.0247809	0.0195308
ZNF684	0.810496	0.728402	0.768244
HENMT1	1.06748	1.11078	1.47808
APIP	-0.15941	0.260795	0.608817
EDN3	0.798602	-0.138548	-0.187982
CARD11	-0.24458	-0.118122	0.0627391
SULF2	-0.0335669	-1.05548	-1.94959
CGB8	0.398105	0.408629	0.553148
LINC00242	-0.610431	0.57114	1.03595
NSUN5	0.335805	0.202078	0.35464
SLC25A37	0.605127	0.0568725	0.179223
PDE6G	0.481796	1.58355	1.90194
LRFN3	0.0592199	-1.2549	-1.81712
CLN8	0.302097	-0.142482	-0.138625
TSPAN17	0.125416	-0.21305	-0.194336
LARP4	0.0201421	0.395952	0.716652
TMPRSS2	-1.27879	-0.815416	-0.812505
REG3A	0.0258826	-0.259515	-0.292919
NR4A1	-1.86113	-0.369821	-0.51171
FAM65B	0.248474	-0.308288	-0.531478
NO_MATCH_89	0.85232	-0.568848	-0.795816
CA8	0.320013	0.962612	1.09082
LRRC8B	0.348256	-0.535671	-0.658984
DYRK4	0.448312	0.686494	0.883773
KLF6	0.626238	-0.442709	-0.373875
SPDEF	-0.50618	-0.003759	0.222022
RGS4	0.891318	-0.311537	-0.315676
SLC52A3	0.485474	-1.8392	-2.23006
SDC3	0.355971	-0.00201038	0.0754385
MAP4K1	-1.19922	-0.314318	-0.512787
CSNK1G3	0.548159	-1.09567	-1.14687
TEAD1	0.536945	0.506949	0.717498
BSND	-0.154953	-0.54065	-0.463759
FAM57A	0.326346	0.242153	0.358512
METTL21A	0.803819	-0.0521301	-0.25603
SNN	0.622364	0.377383	0.506403
C1orf101	0.336464	1.28937	1.84962
RLIM	-0.360835	0.00846503	0.121896
MEPCE	-0.0298979	0.749826	0.421903
AHNAK	0.520498	-0.498813	-0.500881
GRB7	0.0838319	0.204761	0.364496
BBOX1	-0.796346	1.06547	1.75854
RGSL1	0.33378	-0.817819	-0.694967
ARHGEF38	-0.236813	-0.0971477	0.133912
KRTAP19-5	0.733845	-0.582375	-0.599913
CDHR3	1.00721	-0.60012	-0.675271
NT5C	0.296847	0.549845	0.691305
REEP4	-0.0505831	0.362911	0.415151
ZNF555	-0.164221	-1.09101	-0.610726
LMNB1	-0.435739	0.471845	0.624073
MAPRE2	-1.08644	1.30955	1.91652
C11orf65	0.774267	-0.174985	-0.0566022
NRG1	0.955816	-0.780776	-0.868084
ATP6V0C	0.0792697	0.883467	1.37223
DKFZP434K028	-0.200102	-0.611924	-0.545806
SNX9	-0.0271556	1.4585	1.8621
CNP	-0.0728926	-0.751542	-0.779657
Phf10	-0.380212	1.00413	0.739973
OR7A17	0.960991	-0.323711	-0.157002
FAM20B	-1.05538	0.942481	0.81764
WNT9B	0.198618	-1.3124	-1.11305
STK17B	-1.30719	0.652089	0.92403
CMPK1	-1.66401	1.73121	2.46858
SNCG	-0.000911978	-1.23243	-1.3427
LY6E	0.364062	0.39504	0.440546
FBXO44	-0.817273	0.222423	0.304248
AMIGO1	-1.71498	1.01228	1.38702
SNX32	-0.806949	0.383416	0.576265
C3orf52	-0.240191	1.34273	2.00208
PASD1	-1.93633	-1.57891	-1.14079
SVOP	0.546786	0.640103	0.885446
TSPEAR	-0.467068	-0.822376	-0.926581
SLC38A2	-0.820375	-2.10432	-2.48695
FRK	-0.118541	0.295583	0.307008
WLS	0.715895	0.750579	0.772181
CTNS	0.0818781	0.0536572	0.26239
HLA-DPA1	-1.01487	-1.02249	-1.01518
CC2D1B	-0.124453	1.21124	1.61837
PRKAA1	0.1841	0.0122217	0.127342
CLIP4	0.090079	0.267063	0.340772
LMO2	1.23212	1.20342	1.56565
FAM122C	0.415542	0.573667	0.791481
RPSA	1.58083	-1.18612	-1.57337
PIK3R5	-1.53811	0.0776778	-0.0754284
PCGF6	-0.99602	0.69039	1.03636
PPM1M	-0.564402	0.556088	0.873213
E4F1	-1.48478	-0.0399456	0.0453734
PHF1	-0.518526	-1.00809	-1.10705
PCDHGB1	-1.09581	-0.688186	-0.861985
THRAP3	0.338126	-0.00254132	0.0644994
ANGPTL3	0.786543	1.51279	1.86049
AGTPBP1	-0.613699	-0.825059	-1.30769
FOXP4	1.88581	0.860284	0.437159
C1orf111	-0.0601628	-1.54359	-1.74413
WBP2NL	-0.382526	1.53164	1.62849
ACLY	1.40666	1.74667	1.87519
ERCC1	0.90949	-0.764681	-0.75251
PTS	0.166967	0.965393	1.17302
PNRC2	0.470508	0.0838784	0.171001
RBX1	0.430211	-0.643173	-0.64496
PCM1	1.80108	0.372557	1.23659
NEU1	0.624803	0.356494	0.322968
TMPRSS11E	0.783032	0.384237	0.602718
XPO5	-0.785488	-0.570476	-1.17654
UBASH3B	-0.690573	-1.23971	-1.60498
ACOT13	-0.144298	0.655212	0.803982
NT5C3A	-0.00490411	0.274659	0.559538
SPANXA1	0.50311	-0.807774	-1.03455
FBXO46	-1.71408	-0.732964	-0.769263
MCCC2	0.270858	0.0503914	-0.247112
BCS1L	-1.46331	0.880358	1.21579
ZDHHC9	-0.33008	-0.588802	-0.812299
AIM2	0.860373	-0.230192	-0.364856
EMG1	-0.398227	-0.242179	-0.0156537
IL34	0.574506	0.552024	0.969831
RNF125	-3.21104	0.00814225	0.407683
FAM9B	0.143658	0.501191	-0.34085
C15orf53	-0.00240154	-0.173658	-0.0315667
SLC1A5	0.692747	-1.28767	-1.52845
PRR30	0.211168	-0.781771	-0.654295
HSD17B4	-0.273171	-1.28828	-1.6885
PLTP	-1.5038	0.219178	0.340597
PIPOX	-0.290485	0.071906	0.189689
PALM	0.752275	0.28989	0.12759
PCOLCE2	-0.658277	2.32876	2.44314
DPM1	0.796671	-0.497234	-0.510087
PIH1D1	0.301202	0.299954	0.532414
PDAP1	-0.999396	-0.155285	-0.122817
CDK18	-0.832054	1.14142	1.85444
RUVBL1	-0.129618	-0.0185634	-0.000335706
PLIN3	0.773193	-0.108421	0.0374242
STRAP	0.833623	0.279999	0.463294
CDKL4	0.984175	0.969751	1.07662
NO_MATCH_49	0.364941	-0.485763	-0.524939
C8A	-0.935751	0.704862	0.932035
YIPF7	0.836964	-0.480136	-0.4166
POGLUT1	1.22219	0.450684	0.768827
LMO2	-0.209949	-0.0207216	0.125859
ZBTB49	0.679228	0.403468	0.47042
EEF1D	-0.529862	0.664901	0.872143
TSG101	-1.39758	0.668199	0.533517
PCYT2	0.985352	0.133408	-0.2813
STAU2	-0.117973	-0.108772	-0.177604
NAMPT	0.752353	0.444391	0.13974
ZSCAN2	-1.20845	0.785059	1.00805
CPSF4	-0.367791	0.785366	1.10531
YARS	-1.2737	-0.791904	-0.956529
COPS6	-0.495496	0.241956	0.0550635
AKTIP	0.711112	0.0913128	0.322103
NO_MATCH_130	1.99328	0.571807	0.826232
LIME1	1.27111	0.15588	0.238691
MAX	-0.166186	-0.0754383	0.0362844
TXNL4A	-0.18072	0.451119	0.546358
FGF17	0.335812	2.40045	2.89762
CDHR4	0.71289	-0.366791	-0.342717
MCAM	-0.312933	-0.106084	0.0649188
PSMB9	-1.20233	0.0902011	0.159873
ZBTB44	-0.0340833	-0.2508	-0.114298
FAAH2	0.469684	0.158315	0.357642
TBC1D3H	0.332311	-0.298745	-0.441433
DDX55	-0.259666	0.0924471	0.108847
ST8SIA1	1.05691	0.674204	0.885421
TSHB	2.29685	2.63734	3.46912
NO_MATCH_70	0.750412	0.470965	0.705355
ZCCHC14	0.182031	1.9191	2.1738
SNHG7	0.527421	0.0430675	0.085857
KLHDC4	-0.674408	1.58314	1.89501
ACTRT1	0.605838	0.268273	0.475194
HSD3B1	-0.936551	2.96469	3.0257
[truncated: 15,257 more rows]
