# Supplementary material for: Biologically informed deep neural network for prostate cancer discovery
Source: Nature. 2021 Sep 22;598(7880):348–52. doi: 10.1038/s41586-021-03922-4 (PMC8514339; doi:10.1038/s41586-021-03922-4)
Supplement: Supplementary file 3 — KD MDM4 proliferation raw data of 3 experiments in 4 cell lines in triplicates [file 41586_2021_3922_MOESM3_ESM.xls]

## Sheet: C42 KD proliferation
Proliferation experiment for C42
experiment one (in triplicates)
Sample ID	Total cells	Viable cells								Normalize by one of the sgGFP
	/ml (x10^6)	/ml (x10^6)			Average	Stdev			Average
20210224_C42_sgGFP3_20k-1	0.4408	0.4029		C42/sgGFP-3	0.4958	0.0805939		C42/sgGFP-3	0.4958	0.91352
20210224_C42_sgGFP3_20k-2	0.5606	0.5375		C42/sgGFP-4	0.547333	0.0197198		C42/sgGFP-4	0.547333	1
20210224_C42_sgGFP3_20k-3	0.6017	0.547		C42/sgMDM4-1	0.04141	0.014457		C42/sgMDM4-1	0.04141	0.0756577
20210224_C42_sgGFP4_20k-1	0.6143	0.5754		C42/sgMDM4-2	0.0357767	0.040664		C42/sgMDM4-2	0.0357767	0.0653654
20210224_C42_sgGFP4_20k-2	0.5859	0.5659
20210224_C42_sgGFP4_20k-3	0.5259	0.5007
20210224_C42_sgMDM4-1-20k-1	0.04941	0.03791
20210224_C42_sgMDM4-1-20k-2	0.05571	0.05261
20210224_C42_sgMDM4-1-20k-3	0.05051	0.03371
20210224_C42_sgMDM4-2-20k-1	0.03891	0.03371
20210224_C42_sgMDM4-2-20k-2	0.03891	0.03051
20210224_C42_sgMDM4-2-20k-3	0.04631	0.04311
experiment two
20210302_C42-G3-20k-1	0.84	0.75
20210302_C42-G3-20k-2	0.73	0.66
20210302_C42-G3-20k-3	0.7	0.61						Normalize by one of the sgGFP
20210302_C42-G4-20k-4	0.93	0.83			Average	Stdev			Average
20210302_C42-G4-20k-5	0.66	0.61		C42/sgGFP-3	0.673333	0.070946		C42/sgGFP-3	0.673333	0.971154
20210302_C42-G4-20k-6	0.7	0.64		C42/sgGFP-4	0.693333	0.119304		C42/sgGFP-4	0.693333	1
20210302_C42-M1-20k-7	0.069	0.063		C42/sgMDM4-1	0.061	0.0072111		C42/sgMDM4-1	0.061	0.0879808
20210302_C42-M1-20k-8	0.072	0.067		C42/sgMDM4-2	0.0383333	0.00378594		C42/sgMDM4-2	0.0383333	0.0552885
20210302_C42-M1-20k-9	0.059	0.053
20210302_C42-M2-20k-10	0.045	0.04
20210302_C42-M2-20k-11	0.044	0.041
20210302_C42-M2-20k-12	0.052	0.034
experiment Three
030521_C42-G3-20k-1	92.2	0.45
030521_C42-G3-20k-2	90.7	0.47
030521_C42-G3-20k-3	90.1	0.41						Normalize by one of the sgGFP
030521_C42-G4-20k-1	94.2	0.48			Average	Stdev			Average
030521_C42-G4-20k-2	96.9	0.56		C42/sgGFP-3	0.443333	0.0305505		C42/sgGFP-3	0.443333	0.796407
030521_C42-G4-20k-3	95.5	0.63		C42/sgGFP-4	0.556667	0.0750555		C42/sgGFP-4	0.556667	1
030521_C42-M1-20k-4	83.9	0.055		C42/sgMDM4-1	0.0553333	0.0085049		C42/sgMDM4-1	0.0553333	0.0994012
030521_C42-M1-20k-5	88.4	0.064		C42/sgMDM4-2	0.057	0.0192873		C42/sgMDM4-2	0.057	0.102395
030521_C42-M1-20k-6	71.4	0.047
030521_C42-M2-20k-7	80.5	0.065
030521_C42-M2-20k-8	88.2	0.071
030521_C42-M2-20k-9	80.5	0.035

## Sheet: Lncap
Proliferation experiment for LNCAP
experiment one (in triplicates)
Sample ID	Total cells	Viable cells								Normalize by one of the sgGFP
	/ml (x10^6)	/ml (x10^6)			Average	Stdev			Average
20210224_LNCAP_sgGFP3-60k-4	0.1568	0.1515		sgGFP-3	0.161667	0.0158254		sgGFP-3	0.161667	0.921703
20210224_LNCAP_sgGFP3-60k-5	0.1568	0.1536		sgGFP-4	0.1754	0.0194193		sgGFP-4	0.1754	1
20210224_LNCAP_sgGFP3-60k-6	0.1831	0.1799		sgMDM4-1	0.0543433	0.0159312		sgMDM4-1	0.0543433	0.309825
20210224_LNCAP_sgGFP4-60k-1	0.1957	0.1915		sgMDM4-2	0.0539767	0.0157617		sgMDM4-2	0.0539767	0.307735
20210224_LNCAP_sgGFP4-60k-2	0.1705	0.16
20210224_LNCAP_sgGFP4-60k-3	0.182	0.1747
20210224_LNCAP_sgMDM4-1-60k-4	0.06521	0.06101
20210224_LNCAP_sgMDM4-1-60k-5	0.05361	0.05261
20210224_LNCAP_sgMDM4-1-60k-6	0.05471	0.04941
20210224_LNCAP_sgMDM4-2-60k-4	0.05261	0.04521
20210224_LNCAP_sgMDM4-2-60k-5	0.07261	0.06101
20210224_LNCAP_sgMDM4-2-60k-6	0.05991	0.05571
experiment two
20210302_LNCAP-G3-20k-1	0.028	0.023
20210302_LNCAP-G3-20k-2	0.022	0.017
20210302_LNCAP-G3-20k-3	0.034	0.033						Normalize by one of the sgGFP
20210302_LNCAP-G4-20k-4	0.021	0.021			Average	Stdev			Average
20210302_LNCAP-G4-20k-5	0.024	0.024		sgGFP-3	0.0243333	0.006		sgGFP-3	0.0243333	0.9125
20210302_LNCAP-G4-20k-6	0.036	0.035		sgGFP-4	0.0266667	0.00793725		sgGFP-4	0.0266667	1
20210302_LNCAP-M1-20k-1	0.017	0.013		sgMDM4-1	0.0143333	0.00378594		sgMDM4-1	0.0143333	0.5375
20210302_LNCAP-M1-20k-2	0.01	0.006		sgMDM4-2	0.017	0.00888819		sgMDM4-2	0.017	0.6375
20210302_LNCAP-M1-20k-3	0.016	0.012
20210302_LNCAP-M2-20k-4	0.007	0.005
20210302_LNCAP-M2-20k-5	0.024	0.021
20210302_LNCAP-M2-20k-6	0.02	0.018

## Sheet: LNCAP Abl
Proliferation experiment for LNCAP Abl
experiment one (in triplicates)
Sample ID	Total cells	Viable cells								Normalize by one of the sgGFP
	/ml (x10^6)	/ml (x10^6)			Average	Stdev			Average
20210302_LNCAPabl-G3-60k-4	0.027	0.025		sgGFP-3	0.028	0.00635085		sgGFP-3	0.028	1.16667
20210302_LNCAPabl-G3-60k-5	0.038	0.035		sgGFP-4	0.024	0.00665833		sgGFP-4	0.024	1
20210302_LNCAPabl-G3-60k-6	0.027	0.024		sgMDM4-1	0.013	0.00493288		sgMDM4-1	0.013	0.541667
20210302_LNCAPabl-G4-60k-5	0.039	0.036		sgMDM4-2	0.0116667	0.00404145		sgMDM4-2	0.0116667	0.486111
20210302_LNCAPabl-G4-60k-6	0.023	0.021
20210302_LNCAPabl-G4-60k-7	0.017	0.015
20210302_LNCAPabl-M1-60k-4	0.006	0.006
20210302_LNCAPabl-M1-60k-5	0.015	0.014
20210302_LNCAPabl-M1-60k-6	0.018	0.015
20210302_LNCAPabl-M2-60k-4	0.017	0.014
20210302_LNCAPabl-M2-60k-5	0.015	0.014
20210302_LNCAPabl-M2-60k-6	0.01	0.007
experiment two
20210302_LNCAPabl-G3-1	0.023	0.018
20210302_LNCAPabl-G3-2	0.012	0.012
20210302_LNCAPabl-G3-3	0.012	0.012						Normalize by one of the sgGFP
20210302_LNCAPabl-G4-1	0.013	0.012			Average	Stdev			Average
20210302_LNCAPabl-G4-2	0.01	0.006		sgGFP-3	0.014	0.00635085		sgGFP-3	0.014	1.2
20210302_LNCAPabl-G4-3	0.024	0.017		sgGFP-4	0.0116667	0.00737111		sgGFP-4	0.0116667	1
20210302_LNCAPabl-M1-1	0.007	0.004		sgMDM4-1	0.007	0.00264575		sgMDM4-1	0.007	0.6
20210302_LNCAPabl-M1-2	0.006	0.006		sgMDM4-2	0.00433333	0.001		sgMDM4-2	0.00433333	0.371429
20210302_LNCAPabl-M1-3	0.011	0.011
20210302_LNCAPabl-M2-1	0.006	0.004
20210302_LNCAPabl-M2-2	0.008	0.005
20210302_LNCAPabl-M2-3	0.007	0.004
experiment Three
030521_LNCAPAbl_GFP3-60k-4	67.6	0.051
030521_LNCAPAbl_GFP3-60k-5	68.4	0.057
030521_LNCAPAbl_GFP3-60k-6	70	0.066						Normalize by one of the sgGFP
030521_LNCAPAbl-GFP4-60k-4	78.7	0.062			Average	Stdev			Average
030521_LNCAPAbl-GFP4-60k-5	84.6	0.046		sgGFP-3	0.058	0.00754983		sgGFP-3	0.058	1.09434
030521_LNCAPAbl-GFP4-60k-6	90.6	0.051		sgGFP-4	0.053	0.00818535		sgGFP-4	0.053	1
030521_LNCAPAbl-M1-60k-4	65	0.027		sgMDM4-1	0.0376667	0.00945163		sgMDM4-1	0.0376667	0.710692
030521_LNCAPAbl-M1-60k-5	70.5	0.045		sgMDM4-2	0.034	0.00264575		sgMDM4-2	0.034	0.641509
030521_LNCAPAbl-M1-60k-6	73.6	0.041
030521_LNCAPAbl-M2-60k-4	85.4	0.037
030521_LNCAPAbl-M2-60k-5	75.6	0.033
030521_LNCAPAbl-M2-60k-6	85.7	0.032

## Sheet: LNCAP 95
Proliferation experiment for LNCAP 95
experiment one (in triplicates)
Sample ID	Total cells	Viable cells								Normalize by one of the sgGFP
	/ml (x10^6)	/ml (x10^6)			Average	Stdev			Average
20210302_LNCAP95-G3-60k-4	0.13	0.13		sgGFP-3	0.13	0.0173205		sgGFP-3	0.13	1.05405
20210302_LNCAP95-G3-60k-5	0.16	0.14		sgGFP-4	0.123333	0.0173205		sgGFP-4	0.123333	1
20210302_LNCAP95-G3-60k-6	0.13	0.12		sgMDM4-1	0.056	0.0117898		sgMDM4-1	0.056	0.454054
20210302_LNCAP95-G4-60k-4	0.13	0.13		sgMDM4-2	0.0506667	0.00665833		sgMDM4-2	0.0506667	0.410811
20210302_LNCAP95-G4-60k-5	0.13	0.12
20210302_LNCAP95-G4-60k-6	0.13	0.12
20210302_LNCAP95-M1-60k-4	0.061	0.059
20210302_LNCAP95-M1-60k-5	0.044	0.043
20210302_LNCAP95-M1-60k-6	0.072	0.066
20210302_LNCAP95-M2-60k-4	0.048	0.045
20210302_LNCAP95-M2-60k-5	0.056	0.049
20210302_LNCAP95-M2-60k-6	0.061	0.058
experiment two
030521_LNCAP95-G3-60k-4	92.4	0.14
030521_LNCAP95-G3-60k-5	95.1	0.16
030521_LNCAP95-G3-60k-6	95.5	0.2
030521_LNCAP95-G4-60k-4	91.8	0.15			Average	Stdev			Average	Normalize by one of the sgGFP
030521_LNCAP95-G4-60k-5	96	0.2		sgGFP-3	0.166667	0.0305505		sgGFP-3	0.166667	0.943396
030521_LNCAP95-G4-60k-6	90.2	0.18		sgGFP-4	0.176667	0.0251661		sgGFP-4	0.176667	1
030521_LNCAP95-M1-60k-4	86.8	0.069		sgMDM4-1	0.062	0.006245		sgMDM4-1	0.062	0.350943
030521_LNCAP95-M1-60k-5	84.4	0.057		sgMDM4-2	0.0743333	0.01861		sgMDM4-2	0.0743333	0.420755
030521_LNCAP95-M1-60k-6	90.5	0.06
030521_LNCAP95-M2-60k-4	87.1	0.057
030521_LNCAP95-M2-60k-5	81.7	0.094
030521_LNCAP95-M2-60k-6	87.2	0.072
experiment Three
20210309_LNCAP95-G3-60k-1	92.9	0.19
20210309_LNCAP95-G3-60k-2	96.2	0.16
20210309_LNCAP95-G3-60k-3	97.4	0.15								Normalize by one of the sgGFP
20210309_LNCAP95-G4-60k-4	94.2	0.15			Average	Stdev			Average
20210309_LNCAP95-G4-60k-5	96.7	0.15		sgGFP-3	0.166667	0.0208167		sgGFP-3	0.166667	1.08696
20210309_LNCAP95-G4-60k-6	92	0.16		sgGFP-4	0.153333	0.0057735		sgGFP-4	0.153333	1
20210309_LNCAP95-M1-60k-7	92.9	0.11		sgMDM4-1	0.077	0.033		sgMDM4-1	0.077	0.502174
20210309_LNCAP95-M1-60k-8	96.1	0.077		sgMDM4-2	0.0416667	0.00832666		sgMDM4-2	0.0416667	0.271739
20210309_LNCAP95-M1-60k-9	93.3	0.044
20210309_LNCAP95-M2-60k-10	94.9	0.039
20210309_LNCAP95-M2-60k-11	89.2	0.035
20210309_LNCAP95-M2-60k-12	92.3	0.051

## Sheet: process
cell line	Sample ID	Total cells	Viable cells
C42	sgGFP3	0.4408	0.4029
C42	sgGFP3	0.5606	0.5375
C42	sgGFP3	0.6017	0.547
C42	sgGFP4	0.6143	0.5754
C42	sgGFP4	0.5859	0.5659
C42	sgGFP4	0.5259	0.5007
C42	sgMDM4-1	0.04941	0.03791
C42	sgMDM4-1	0.05571	0.05261
C42	sgMDM4-1	0.05051	0.03371
C42	sgMDM4-2	0.03891	0.03371
C42	sgMDM4-2	0.03891	0.03051
C42	sgMDM4-2	0.04631	0.04311
LNCAP	sgGFP3	0.1568	0.1515
LNCAP	sgGFP3	0.1568	0.1536
LNCAP	sgGFP3	0.1831	0.1799
LNCAP	sgGFP4	0.1957	0.1915
LNCAP	sgGFP4	0.1705	0.16
LNCAP	sgGFP4	0.182	0.1747
LNCAP	sgMDM4-1	0.06521	0.06101
LNCAP	sgMDM4-1	0.05361	0.05261
LNCAP	sgMDM4-1	0.05471	0.04941
LNCAP	sgMDM4-2	0.05261	0.04521
LNCAP	sgMDM4-2	0.07261	0.06101
LNCAP	sgMDM4-2	0.05991	0.05571
LNCAP Abl	sgGFP3	0.027	0.025
LNCAP Abl	sgGFP3	0.038	0.035
LNCAP Abl	sgGFP3	0.027	0.024
LNCAP Abl	sgGFP4	0.039	0.036
LNCAP Abl	sgGFP4	0.023	0.021
LNCAP Abl	sgGFP4	0.017	0.015
LNCAP Abl	sgMDM4-1	0.006	0.006
LNCAP Abl	sgMDM4-1	0.015	0.014
LNCAP Abl	sgMDM4-1	0.018	0.015
LNCAP Abl	sgMDM4-2	0.017	0.014
LNCAP Abl	sgMDM4-2	0.015	0.014
LNCAP Abl	sgMDM4-2	0.01	0.007
LNCAP 95	sgGFP3	0.13	0.13
LNCAP 95	sgGFP3	0.16	0.14
LNCAP 95	sgGFP3	0.13	0.12
LNCAP 95	sgGFP4	0.13	0.13
LNCAP 95	sgGFP4	0.13	0.12
LNCAP 95	sgGFP4	0.13	0.12
LNCAP 95	sgMDM4-1	0.061	0.059
LNCAP 95	sgMDM4-1	0.044	0.043
LNCAP 95	sgMDM4-1	0.072	0.066
LNCAP 95	sgMDM4-2	0.048	0.045
LNCAP 95	sgMDM4-2	0.056	0.049
LNCAP 95	sgMDM4-2	0.061	0.058
