# Supplementary material for: Biologically informed deep neural network for prostate cancer discovery
Source: Nature. 2021 Sep 22;598(7880):348–52. doi: 10.1038/s41586-021-03922-4 (PMC8514339; doi:10.1038/s41586-021-03922-4)
Supplement: Supplementary file 5 — Quantification of MDM4 of 3 western blot experiments [file 41586_2021_3922_MOESM5_ESM.xlsx]

## Sheet: Sheet1
quantification of WB using Image Studio Lite
								Rep1
March22 Rep1								quantificatiom mdm4
		C42	lncap	95	abl				C42	lncap	95	abl
tubulin	sgGFP3	6990000	7034000	8360000	9680			sgGFP3	0.137482	0.000314188	0.00297847	0.867769
	sgGFP4	8300000	8160000	9710000	10200			sgGFP4	0.138554	0.000865196	0.00265705	0.776471
	sgMDM4-1	5720000	7534000	5780000	11400			sgMDM4-1	0.0346154	0.000215025	0.00123875	0.454386
	sgMDM4-2	8010000	7730000	6850000	7600			sgMDM4-2	0.0541823	0.000204398	0.00154745	0.235526
mdm4		C42	LNCAP	95	abl
2022-03-01	sgGFP3	9610	2210	24900	8400				C42	lncap	95	abl
	sgGFP4	11500	7060	25800	7920			sgGFP3	1	1	1	1
	sgMDM4-1	1980	1620	7160	5180			sgGFP4	1.0078	2.75375	0.892087	0.89479
	sgMDM4-2	4340	1580	10600	1790			sgMDM4-1	0.251781	0.684383	0.415903	0.523626
								sgMDM4-2	0.394104	0.65056	0.519544	0.271416
march 22 317lysates Rep2								Rep2
		C42	lncap	95	abl			quantificatiom mdm4
tubulin	sgGFP3	10800	13300	11000	10900				C42	lncap	95	abl
	sgGFP4	13000	12100	13800	16800			sgGFP3	10.9259	5.78947	19.0909	11.4679
	sgMDM4-1	11700	8010	9070	11790			sgGFP4	11.5385	6.63636	16.6667	7.2619
	sgMDM4-2	12000	10700	7570	15200			sgMDM4-1	6.02564	4.61923	8.83131	5.61493
								sgMDM4-2	4.45	4.78505	11.9022	4.60526
mdm4		C42	LNCAP	95	abl
2022-03-01	sgGFP3	118000	77000	210000	125000				C42	lncap	95	abl
	sgGFP4	150000	80300	230000	122000			sgGFP3	1	1	1	1
	sgMDM4-1	70500	37000	80100	66200			sgGFP4	1.05606	1.14628	0.873016	0.633238
	sgMDM4-2	53400	51200	90100	70000			sgMDM4-1	0.551499	0.797866	0.462593	0.489622
								sgMDM4-2	0.407288	0.826508	0.623451	0.401579
Rep3 march25 800 5								Rep3
mdm4		C42	lncap	95	abl			quantificatiom mdm4
2022-03-01	sgGFP3	76500	73100	67600	67000				C42	lncap	95	abl
	sgGFP4	79900	57900	86000	74100			sgGFP3	0.884393	1.48276	1.18389	1.36735
	sgMDM4-1	39900	45500	48500	70500			sgGFP4	0.917336	1.19876	1.48276	1.53099
	sgMDM4-2	47200	34200	46300	71000			sgMDM4-1	0.458621	0.932377	0.844948	1.44172
								sgMDM4-2	0.543779	0.72	0.794168	1.44898
tubulin		C42	lncap	95	abl
	sgGFP3	86500	49300	57100	49000
	sgGFP4	87100	48300	58000	48400				C42	lncap	95	abl
	sgMDM4-1	87000	48800	57400	48900			sgGFP3	1	1	1	1
	sgMDM4-2	86800	47500	58300	49000			sgGFP4	1.03725	0.808465	1.25245	1.11968
								sgMDM4-1	0.518571	0.628812	0.713706	1.05439
								sgMDM4-2	0.614861	0.485581	0.670814	1.0597
Rep4								Rep4 quantification
mdm4		C42	lncap	95	abl				C42	lncap	95	abl
	sgGFP3	33100	51500	9320	5040			sgGFP3	3.09346	1.32051	0.722481	0.586047
	sgGFP4	31500	39100	6870	4700			sgGFP4	2.21831	1.18485	0.713396	0.511983
	sgMDM4-1	11400	9560	1270	512			sgMDM4-1	1.21925	0.408547	0.290618	0.0652229
	sgMDM4-2	8010	9400	1630	618			sgMDM4-2	0.630709	0.431193	0.349036	0.0640415
tubulin		C42	lncap	95	abl
	sgGFP3	10700	39000	12900	8600				C42	lncap	95	abl
	sgGFP4	14200	33000	9630	9180			sgGFP3	1	1	1	1
	sgMDM4-1	9350	23400	4370	7850			sgGFP4	0.717097	0.897264	0.987425	0.873621
	sgMDM4-2	12700	21800	4670	9650			sgMDM4-1	0.394139	0.309385	0.40225	0.111293
								sgMDM4-2	0.203885	0.326534	0.483108	0.109277
