# Supplementary material for: Biologically informed deep neural network for prostate cancer discovery
Source: Nature. 2021 Sep 22;598(7880):348–52. doi: 10.1038/s41586-021-03922-4 (PMC8514339; doi:10.1038/s41586-021-03922-4)
Supplement: Supplementary file 6 — MDM4 inhibitor raw data, analysis files, figures and IC50 [file 41586_2021_3922_MOESM6_ESM.xlsx]

## Sheet: experiment1
	lncap																									lncap
	1	2	3	4	5	6	7	8	9	10	11	12
A	155.517	275.145	376.829	352.903	538.327	502.438	711.788	687.862	783.565	562.252	675.899	472.531		100	10	1	0.1	0.01	0.001	0.0001	1e-05	DMSO	Control	uM	uM	100	10	1	0.1	0.01	0.001	0.0001	1e-05	DMSO	uM
B	281.126	305.052	2470.32	28465.5	28979.9	33154.9	55704.9	55070.8	40667.6	50979.5	153393	849.36		-202.869	1962.4	27957.6	28472	32647	55196.9	54562.9	40159.7	50471.6	152885			-0.401947	3.88813	55.3927	56.4119	64.6839	109.362	108.106	79.5688	100
D	263.182	322.996	1058.71	35475.7	43383.2	46355.9	54173.6	54203.5	51535.8	57738.5	156779	1124.51		-184.925	550.788	34967.8	42875.2	45848	53665.7	53695.6	51027.9	57230.6	156271			-0.323123	0.9624	61.0998	74.9166	80.111	93.771	93.8232	89.1619	100
E	233.275	400.754	41217.9	123965	136669	138302	149134	149446	147035	163430	289584	1046.75		-107.167	40710	123457	136161	137794	148627	148938	146527	162922	289076			-0.0657783	24.9874	75.7766	83.5745	84.5767	91.2255	91.4164	89.9369	100
F	191.405	550.29	46397.8	138535	164273	164441	164561	164447	158788	236672	238868	807.49		42.3687	45889.9	138027	163765	163933	164053	163939	158281	236164	238360			0.0179403	19.4313	58.4455	69.3438	69.4147	69.4654	69.4173	67.0213	100
G	322.996	604.122	49047.6	141951	166612	170207	176595	167366	169932	167133	298628	825.434		96.2007	48539.6	141443	166104	169699	176087	166858	169424	166625	298120			0.057735	29.1311	84.8871	99.6877	101.845	105.679	100.14	101.68	100
H	328.977	352.903	556.271	861.323	1196.28	1148.43	1082.63	1208.24	1268.06	1333.85	1214.23	520.383
	lncap enza resis																									lncap enza resis																						IC50 in uM
																																															LNCaP	1.088
																																															LNCaP enza Resistant	4.918
	DU145																																														DU145	45.49
	1	2	3	4	5	6	7	8	9	10	11	12														DU145																					PC-3	45.69
A	703.813	858.89	1258.51	1610.42	1622.35	1944.43	1747.6	1699.89	1860.93	1693.92	1437.45	942.394		100	10	1	0.1	0.01	0.001	0.0001	1e-05	DMSO	Control	uM	uM	100	10	1	0.1	0.01	0.001	0.0001	1e-05	DMSO	uM												LAPC-4	25.27
B	864.855	1711.82	165098	186403	162420	164114	172709	179174	168283	183445	305079	1771.46		1203.89	164590	185895	161912	163606	172201	178666	167775	182937	304571			0.658093	89.9709	101.617	88.507	89.433	94.1312	97.6655	91.712	100													C4-2	1.704
C	978.181	2045.83	188968	203169	200557	208233	215426	209283	204076	200092	319304	3155.23		1537.91	188460	202661	200049	207725	214919	208775	203568	199584	318797			0.770558	94.4265	101.542	100.233	104.079	107.683	104.605	101.996	100													LNCaP Abl	1.351
D	799.245	1819.18	190656	213989	223729	226097	241277	239255	235598	220645	289267	1962.33		1311.26	190148	213481	223221	225589	240769	238747	235091	220137	288759			0.595654	86.3769	96.9763	101.401	102.476	109.372	108.453	106.793	100													LNCaP 95	1.949
E	769.423	1670.07	258610	302485	309380	319782	318571	309857	311497	331729	445603	1676.03		1162.14	258102	301977	308872	319274	318063	309349	310989	331221	445095			0.350867	77.9244	91.1708	93.2525	96.3931	96.0275	93.3966	93.8918	100
F	864.855	1556.74	241718	293102	313233	300194	320134	306230	324965	400828	423069	1687.96		1048.82	241210	292594	312725	299686	319626	305722	324457	400320	422561			0.261995	60.2544	73.0902	78.1188	74.8617	79.8426	76.3696	81.0495	100
G	560.665	1670.07	264884	301763	299592	310984	318964	294462	311175	305282	361480	1425.52		1162.14	264376	301255	299084	310476	318457	293954	310667	304774	360972			0.381313	86.745	98.8453	98.133	101.871	104.489	96.4499	101.934	100
H	554.7	805.21	1747.6	2117.4	2230.73	2332.13	1950.4	2350.02	2218.8	2051.79	2147.23	960.287
	PC3																									PC3																						TP53 Status
																																															LNCaP	WT/WT
																																															LNCaP enza Resistant	WT/WT
	LAPC4																									LAPC4																					DU145	P223L/V274F
	1	2	3	4	5	6	7	8	9	10	11	12																																			PC-3	Fs-sc/del	Fs-sc: Frame shift producing a stop codon
A	714.7	832.832	1417.59	1689.29	1801.52	1848.77	1866.49	1854.68	1760.17	1582.97	1399.87	773.766		100	10	1	0.1	0.01	0.001	0.0001	1e-05	DMSO	Control	uM	uM	100	10	1	0.1	0.01	0.001	0.0001	1e-05	DMSO	uM												LAPC-4	R175H/R175H
B	773.766	1435.31	169443	192833	191244	195373	185255	185001	180565	197907	316902	1677.48		927.386	168935	192325	190736	194865	184747	184493	180057	197399	316394			0.469803	85.5805	97.4297	96.6248	98.7163	93.5907	93.462	91.2148	100													C4-2	WT/WT
C	880.085	1819.24	170258	203926	202089	205225	203760	209945	217753	231238	320286	3059.62		1311.32	169750	203418	201581	204717	203252	209437	217245	230730	319778			0.568333	73.5709	88.1627	87.3666	88.7259	88.091	90.7713	94.1556	100													LNCaP Abl	WT/WT
D	596.568	1275.83	183997	232136	233961	231132	250866	244859	234469	251309	324775	2173.63		767.907	183489	231628	233453	230624	250358	244351	233961	250801	324267			0.306182	73.1613	92.3553	93.0831	91.955	99.8234	97.4282	93.2856	100													LNCaP 95	WT/WT
E	484.342	826.926	31293.2	222756	308892	297014	283269	283836	285319	307386	341686	1423.49		319.005	30785.3	222248	308384	296506	282761	283328	284811	306878	341178			0.103952	10.0318	72.4223	100.491	96.6201	92.1413	92.3261	92.8092	100
F	572.941	791.486	28623.4	200860	263594	261131	262378	266453	284344	273210	417532	1447.12		283.565	28115.5	200352	263086	260623	261870	265945	283836	272702	417025			0.103983	10.31	73.4692	96.4738	95.5706	96.0276	97.5222	104.083	100
G	437.089	732.42	30129.6	188917	195007	188793	232024	196631	188173	315927	299158	1210.86		224.499	29621.7	188409	194499	188285	231516	196123	187665	315419	298650			0.0711747	9.39122	59.733	61.6636	59.6936	73.3994	62.1786	59.497	100
H	525.688	661.541	838.739	1606.6	1388.05	1588.88	1701.1	1689.29	1771.98	1789.7	1588.88	874.179
	C42																									C42
	Lncap95
	1	2	3	4	5	6	7	8	9	10	11	12														Lncap95
A	234.271	257.698	269.411	480.255	509.539	726.24	550.536	696.956	802.378	831.661	749.667	456.828		100	10	1	0.1	0.01	0.001	0.0001	1e-05	DMSO	Control	uM	uM	100	10	1	0.1	0.01	0.001	0.0001	1e-05	DMSO	uM
B	245.984	368.977	1136.21	49735.7	61759.6	60037.8	56342.1	61841.6	56406.6	67352.9	193754	855.089		-138.944	628.293	49227.8	61251.7	59529.8	55834.2	61333.7	55898.6	66844.9	193246			-0.207861	0.939925	73.6447	91.6325	89.0566	83.528	91.7552	83.6243	100
C	240.128	462.685	1458.34	49612.7	74761.7	76296.2	78281.6	74515.7	70749.8	86053.5	189355	1973.73		-45.2363	950.415	49104.8	74253.8	75788.2	77773.7	74007.8	70241.9	85545.6	188847			-0.0528798	1.111	57.4019	86.8002	88.594	90.9149	86.5126	82.1104	100
D	257.698	333.836	1926.88	49923.1	83423.8	79347.5	79663.8	80887.9	131244	177056	195423	1142.07		-174.085	1418.96	49415.2	82915.9	78839.6	79155.9	80379.9	130736	176548	194915			-0.098605	0.803722	27.9896	46.9651	44.6562	44.8353	45.5286	74.0515	100
E	175.703	339.693	19098.9	53835.4	79810.2	79534.9	75856.9	85016.9	90897.1	88056.6	249001	890.229		-168.228	18591	53327.5	79302.3	79027	75349	84509	90389.2	87548.6	248493			-0.192154	21.2351	60.9119	90.5809	90.2664	86.0653	96.528	103.245	100
F	245.984	228.414	13201.2	58409.6	89485.6	81895.2	80653.6	88689.1	89216.2	89719.9	246377	720.383		-279.507	12693.2	57901.7	88977.7	81387.3	80145.7	88181.2	88708.3	89212	245869			-0.313307	14.2282	64.9035	99.7374	91.2291	89.8374	98.8446	99.4354	100
G	199.13	292.839	9400.12	54040.4	85087.2	82316.9	73151.1	78785.3	90194.3	92742	250178	814.091		-215.082	8892.2	53532.5	84579.3	81809	72643.1	78277.4	89686.4	92234	249670			-0.233192	9.6409	58.0398	91.7007	88.6972	78.7596	84.8682	97.2378	100
H	128.849	240.128	357.263	579.82	538.823	609.104	655.958	679.385	773.094	884.372	1206.49	404.117
	lncap abl																									lncap abl
																													100	10	1	0.1	0.01	0.001	0.0001	1e-05
																													2	1	0	-1	-2	-3	-4	-5
																												stock 100mM	1	2	3	4	5	6	7	8	DMSO
																										working plate			10mM	1mM	0.1mM	0.01mM	0.001mM	0.0001mM	0.00001mM	0.000001mM	0
																									on cells:	final conc	mM		0.1	0.01	0.001mM	0.0001mM	0.00001mM	0.000001mM	0.0000001mM	0.00000001mM	0
																										final conc	uM		100	10	1	0.1	0.01	0.001	0.0001	1e-05	0
																										final conc	nM		100000	10000	1000	100	10	1	0.1	0.01	0
																										final conc	pM		100000000	10000000	1000000	100000	10000	1000	100	10	0
																										log (pM)			8	7	6	5	4	3	2	1	0	in program
																										log(uM)			2	1	0	-1	-2	-3	-4	-5

## Sheet: experiment2
	lncap																									lncap
	1	2	3	4	5	6	7	8	9	10	11	12
A	274.035	327.651	536.156	554.028	834.02	816.148	905.508	857.849	1048.48	953.166	971.038	571.9		100	10	1	0.1	0.01	0.001	0.0001	1e-05	DMSO	Control	uM	uM	100	10	1	0.1	0.01	0.001	0.0001	1e-05	DMSO	uM
B	339.565	446.796	1209.33	58732.9	82448.9	79637	85540.7	84176.5	86487.9	91372.9	223303	1685.91		-274.036	488.497	58012.1	81728	78916.2	84819.8	83455.6	85767.1	90652	222582			-0.302294	0.538871	63.9942	90.1558	87.054	93.5664	92.0615	94.6113	100
C	214.462	428.925	2567.59	63653.6	93303	88561	88537.2	97753.1	109763	115351	218245	1060.4		-291.907	1846.76	62932.8	92582.2	87840.2	87816.4	97032.3	109042	114630	217524			-0.254651	1.61106	54.9007	80.766	76.6293	76.6085	84.6482	95.1252	100
D	256.163	393.181	1930.16	61258.8	84414.8	85195.2	95668.1	91640.9	92129.4	95328.5	238268	1036.57		-327.651	1209.33	60537.9	83693.9	84474.3	94947.2	90920.1	91408.6	94607.7	237547			-0.346326	1.27826	63.9884	88.4642	89.2891	100.359	96.1023	96.6186	100
E	351.48	417.01	37185.4	109626	123685	148473	152423	144792	139049	148336	245065	899.55		-303.822	36464.6	108905	122964	147753	151702	144071	138328	147616	244344			-0.20582	24.7024	73.7762	83.3004	100.093	102.768	97.5988	93.7084	100
F	345.523	607.643	34171	97455.2	114177	116769	132222	129452	127796	132282	242902	947.209		-113.189	33450.2	96734.4	113457	116048	131501	128731	127075	131561	242182			-0.0860354	25.4256	73.5283	86.2389	88.2087	99.9547	97.8491	96.5903	100
G	375.309	542.113	41933.3	126402	147741	149975	149534	142880	147032	146448	247966	893.593		-178.719	41212.5	125681	147020	149254	148813	142159	146311	145727	247245			-0.122639	28.2806	86.244	100.887	102.42	102.118	97.5513	100.401	100
H	357.437	279.992	661.259	887.636	893.593	1108.06	1030.61	1042.53	1114.01	1167.63	1125.93	554.028
	lncap enza resis																									lncap enza resis																					IC50 in uM
																																														LNCaP	1.793
																																														LNCaP enza Resistant	4.181
	DU145																																													DU145	74.86
	1	2	3	4	5	6	7	8	9	10	11	12														DU145																				PC-3	24.01
A	837.612	1084.68	1422.13	1620.99	1711.38	1862.03	1783.69	1717.41	1982.55	1476.37	1452.26	897.872		100	10	1	0.1	0.01	0.001	0.0001	1e-05	DMSO	Control	uM	uM	100	10	1	0.1	0.01	0.001	0.0001	1e-05	DMSO	uM											LAPC-4
B	982.236	1512.52	163804	180683	183045	184594	194410	184727	198984	196869	309193	1717.41		791.691	163084	179962	182325	183873	193690	184006	198263	196148	308473			0.403619	83.1431	91.7482	92.9525	93.742	98.7466	93.8096	101.078	100												C4-2
C	1048.52	1958.45	208746	220521	221105	224751	237442	224275	212766	223070	298901	3085.3		1237.61	208025	219800	220385	224030	236721	223554	212045	222349	298180			0.556608	93.558	98.8536	99.1165	100.756	106.464	100.542	95.3657	100												LNCaP Abl	2.119
D	729.144	1428.16	199593	209698	222003	212350	225155	218665	216779	219533	287638	2012.68		707.327	198872	208977	221283	211629	224434	217944	216058	218812	286918			0.323258	90.8872	95.5055	101.129	96.7173	102.569	99.6034	98.7414	100												LNCaP 95	1.679
E	668.884	1506.5	222546	285722	285559	286897	300269	287259	270061	323288	383090	1482.39		785.665	221825	285001	284839	286176	299548	286538	269340	322567	382369			0.243566	68.7685	88.3541	88.3036	88.7183	92.8637	88.8304	83.4988	100
F	711.066	1741.51	259075	313610	338564	314593	319516	315906	308639	300781	423711	1446.24		1020.68	258354	312890	337843	313872	318795	315185	307918	300060	422990			0.340158	86.1008	104.276	112.592	104.603	106.244	105.041	102.619	100
G	729.144	1560.73	336105	379444	382927	330134	355575	334768	333870	306373	403205	1392		839.899	335385	378723	382207	329413	354855	334047	333149	305652	402484			0.274789	109.727	123.907	125.046	107.774	116.097	109.29	108.996	100
H	692.988	867.742	1723.43	2458.6	2512.84	2380.26	2313.98	2301.93	2097.04	2109.09	2036.78	897.872
	PC3																									PC3
	Lncap95
	1	2	3	4	5	6	7	8	9	10	11	12														lncap95
A	240.507	300.634	444.939	535.129	655.382	733.547	865.826	980.067	883.864	799.687	883.864	505.065		100	10	1	0.1	0.01	0.001	0.0001	1e-05	DMSO	Control	uM	uM	100	10	1	0.1	0.01	0.001	0.0001	1e-05	DMSO	uM
B	204.431	354.748	1503.17	62447.7	91110.2	87105.7	96004.5	90154.2	89985.8	95000.4	233448	968.042		-366.084	782.339	61726.9	90389.4	86384.9	95283.7	89433.3	89265	94279.6	232728			-0.388296	0.829808	65.4722	95.8737	91.6263	101.065	94.8597	94.6812	100
C	204.431	426.901	2206.66	86979.5	98734.3	110856	112948	115173	98115	104062	221531	2104.44		-293.931	1485.82	86258.6	98013.4	110135	112227	114452	97394.1	103341	220810			-0.284429	1.43779	83.4702	94.845	106.575	108.599	110.752	94.2457	100
D	180.38	240.507	1960.13	66488.2	92036.1	90220.3	91687.4	94056.4	90052	92914	228272	1292.73		-480.325	1239.3	65767.4	91315.3	89499.5	90966.6	93335.6	89331.1	92193.2	227551			-0.520998	1.34425	71.3365	99.0478	97.0782	98.6695	101.239	96.8956	100
E	156.33	246.52	10636.4	53975.9	72200.3	69151.9	68304.1	69115.8	67762.9	65562.3	224844	883.864		-474.312	9915.61	53255	71479.5	68431	67583.3	68395	67042.1	64841.5	224123			-0.731494	15.2921	82.1311	110.237	105.536	104.228	105.48	103.394	100
F	168.355	252.533	8297.5	44692.3	66776.9	64287.6	66963.2	66885.1	61076.8	64233.5	218765	697.471		-468.299	7576.67	43971.4	66056	63566.8	66242.4	66164.3	60356	63512.7	218045			-0.737331	11.9294	69.2326	104.005	100.085	104.298	104.175	95.0299	100
G	162.342	270.571	6770.28	40357.1	65538.2	67155.7	63698.4	64516.1	67600.6	60259.1	230220	679.433		-450.261	6049.45	39636.3	64817.4	66434.8	62977.5	63795.3	66879.8	59538.3	229499			-0.756254	10.1606	66.5728	108.867	111.583	105.777	107.15	112.331	100
H	168.355	174.368	282.596	414.875	583.23	583.23	655.382	589.243	589.243	691.459	956.017	396.837
	lncap abl																									lncap abl

## Sheet: experiment3
	lncap																									lncap
	1	2	3	4	5	6	7	8	9	10	11	12
A	284.881	646.918	801.229	1299.77	1448.15	1513.43	1270.1	1448.15	1578.72	1543.11	1418.47	646.918		100	10	1	0.1	0.01	0.001	0.0001	1e-05	DMSO	Control	uM	uM	100	10	1	0.1	0.01	0.001	0.0001	1e-05	DMSO	uM
B	445.127	670.658	3655.98	93892.1	121175	120422	121834	121122	121579	140832	254346	1632.13		-487.661	2497.66	92733.8	120017	119263	120676	119964	120421	139674	253187			-0.349143	1.78821	66.3931	85.9266	85.387	86.3983	85.8884	86.2156	100
C	706.268	830.904	4902.33	76983.2	112374	117252	121057	119555	125294	124713	264103	2095.06		-327.415	3744.01	75824.9	111215	116094	119898	118397	124136	123554	262944			-0.264997	3.03025	61.3697	90.0134	93.9619	97.041	95.8257	100.471	100
D	765.619	985.214	4018.01	75914.9	135158	122392	119573	117917	109341	122695	267782	2302.79		-173.105	2859.69	74756.6	134000	121234	118415	116759	108183	121536	266624			-0.142431	2.35295	61.5096	110.255	99.7509	97.4314	96.0689	89.0125	100
E	1050.5	1756.77	7050.81	62757	91761.5	92616.1	81025	79938.9	82924.2	70413.2	290638	2178.16		598.449	5892.49	61598.7	90603.1	91457.8	79866.7	78780.6	81765.9	69254.8	289480			0.864125	8.50842	88.9449	130.826	132.06	115.323	113.755	118.065	100
F	1050.5	1756.77	7050.81	62757	91761.5	92616.1	81025	79938.9	82924.2	70413.2	290638	2178.16		598.449	5892.49	61598.7	90603.1	91457.8	79866.7	78780.6	81765.9	69254.8	289480			0.864125	8.50842	88.9449	130.826	132.06	115.323	113.755	118.065	100
G	1133.59	2510.52	55427.2	156263	193120	179297	165166	172911	162465	159842	313429	1875.47		1352.2	54268.9	155105	191962	178139	164008	171753	161307	158684	312270			0.852133	34.1994	97.7447	120.971	112.26	103.355	108.236	101.653	100
H	735.943	1210.74	1537.17	2362.14	2427.43	2617.35	2308.72	2362.14	2178.16	2284.99	2184.09	1109.85
	lncap enza resis																									lncap enza resis

	DU145																																																LNCaP
	1	2	3	4	5	6	7	8	9	10	11	12														8 cell lines																							LNCaP enza Resistant
A	2768.9	3624.63	6362.97	7646.56	8251.69	8661.22	8710.11	8037.75	7701.57	6858.07	6008.45	3221.21		100	10	1	0.1	0.01	0.001	0.0001	1e-05	DMSO	Control	uM	uM	100	10	1	0.1	0.01	0.001	0.0001	1e-05	DMSO	uM														DU145
B	3294.56	7567.1	904544	884202	1.04128e+06	1063624	1.01084e+06	947489	993491	919849	1.21198e+06	6717.48		6408.78	903385	883043	1.04012e+06	1.06247e+06	1.00969e+06	946331	992332	918691	1.21082e+06			0.6976	98.334	96.1198	113.218	115.65	109.905	103.009	108.016	100															PC-3
C	3734.65	9516.94	974451	1.14569e+06	1.14248e+06	1.12349e+06	1.11355e+06	1.06129e+06	1.05801e+06	1.13953e+06	1.35444e+06	12316.4		8358.62	973292	1.14453e+06	1.14132e+06	1.12233e+06	1.11239e+06	1.06013e+06	1.05685e+06	1.13837e+06	1.35328e+06			0.734263	85.4989	100.541	100.259	98.5911	97.718	93.1272	92.8394	100															LAPC-4
D	2854.47	6809.17	1.11096e+06	1.2417e+06	1.17848e+06	1.16843e+06	941218	1.0442e+06	908633	1.00822e+06	1.25839e+06	8147.78		5650.85	1.10981e+06	1.24054e+06	1.17732e+06	1.16727e+06	940060	1.04304e+06	907475	1.00706e+06	1.25723e+06			0.561125	110.203	123.185	116.907	115.909	93.3472	103.573	90.1115	100															C4-2
E	2206.56	5403.33	766686	758226	797186	812974	841941	783715	793427	812412	1.03064e+06	4853.21		4245.01	765527	757068	796028	811816	840783	782556	792269	811254	1.02948e+06			0.523265	94.3635	93.3207	98.1232	100.069	103.64	96.4626	97.6598	100															LNCaP Abl
F	2328.81	5415.55	798904	783904	764002	744840	702701	728337	703209	812565	1.10794e+06	4113.62		4257.23	797745	782746	762844	743682	701543	727178	702050	811407	1.10679e+06			0.524673	98.3164	96.4678	94.015	91.6534	86.4601	89.6195	86.5226	100															LNCaP 95
G	2084.32	4352	491360	550779	562105	614017	623381	615643	630637	658234	972923	3404.59		3193.68	490202	549620	560947	612859	622223	614485	629478	657076	971764			0.486045	74.6036	83.6464	85.3702	93.2707	94.6958	93.5181	95.8	100
H	1913.17	2451.06	4211.42	4944.9	5128.27	5495.01	5617.26	5470.56	5317.75	5378.88	5360.54	2597.75
	PC3																									PC3
	LAPC4																									lapc4
	1	2	3	4	5	6	7	8	9	10	11	12
A	2225.95	3290.28	4676.94	5650.03	5893.31	6270.38	6094.01	6367.69	5899.39	5358.1	5023.6	3144.31		100	10	1	0.1	0.01	0.001	0.0001	1e-05	DMSO	Control	uM	uM	100	10	1	0.1	0.01	0.001	0.0001	1e-05	DMSO	uM
B	2785.48	5090.5	551672	683836	684688	648294	659272	684828	650502	662343	1.03661e+06	6039.27		3932.18	550513	682678	683529	647136	658113	683669	649343	661185	1.03545e+06			0.594718	83.2617	103.251	103.379	97.8752	99.5355	103.401	98.2091	100
C	3040.92	5978.45	631982	738980	726081	727315	710122	754982	788195	1.17311e+06	1.17959e+06	11306.1		4820.13	630824	737822	724922	726157	708964	753823	787036	1.17196e+06	1.17843e+06			0.411289	53.8266	62.9565	61.8558	61.9611	60.494	64.3218	67.1558	100
D	2134.73	4822.9	914800	974208	819449	805224	779406	794204	926964	874581	1.17875e+06	8119.26		3664.58	913642	973050	818291	804065	778248	793045	925806	873423	1.17759e+06			0.419566	104.605	111.406	93.6878	92.0591	89.1032	90.7974	105.997	100
E	1921.86	2955.78	62405.8	577094	892760	985064	971903	973636	924239	969750	1.43499e+06	5388.51		1797.46	61247.5	575936	891601	983905	970744	972478	923081	968591	1.43383e+06			0.185574	6.32335	59.4611	92.0514	101.581	100.222	100.401	95.3014	100
F	1721.16	2748.99	91750.7	745646	1.07222e+06	988421	1.02731e+06	995944	1.05631e+06	1.02436e+06	1.51717e+06	4701.26		1590.67	90592.4	744488	1.07106e+06	987263	1.02616e+06	994786	1.05515e+06	1.0232e+06	1.51601e+06			0.155461	8.85382	72.7607	104.678	96.4877	100.289	97.223	103.123	100
G	1745.49	2609.11	100290	633825	954071	957252	1.04257e+06	920444	1.10416e+06	1.14543e+06	1.54367e+06	4749.92		1450.79	99131.3	632667	952912	956093	1.04141e+06	919286	1.103e+06	1.14427e+06	1.54251e+06			0.126787	8.66326	55.2899	83.2768	83.5548	91.0107	80.3381	96.3932	100
H	1611.69	2061.74	2937.53	5054.01	6166.99	6939.38	6544.06	6848.15	7279.97	7018.45	6702.19	3132.15
	C42																									c42
	Lncap95
	1	2	3	4	5	6	7	8	9	10	11	12														lncap95
A	649	851.047	1328.61	1959.24	2406.2	2479.67	2810.29	2644.98	2981.72	2681.72	2724.57	1622.5		100	10	1	0.1	0.01	0.001	0.0001	1e-05	DMSO	Control	uM	uM	100	10	1	0.1	0.01	0.001	0.0001	1e-05	DMSO	uM
B	746.962	1249.02	2993.97	230640	344080	321867	342574	319118	318040	305256	616850	2957.23		90.6987	1835.65	229481	342922	320709	341415	317960	316882	304098	615691			0.0298255	0.603638	75.463	112.767	105.462	112.272	104.558	104.204	100
C	765.33	1328.61	3930.73	199200	287458	297505	318910	287390	289656	378771	645944	5596.09		170.293	2772.41	198042	286299	296347	317751	286232	288498	377612	644786			0.0450972	0.734195	52.4457	75.8183	78.4791	84.1475	75.8005	76.4004	100
D	1634.74	1120.44	3251.12	219576	338661	325045	323312	312665	303885	309505	642142	5283.84		-37.8763	2092.8	218418	337503	323886	322154	311506	302727	308347	640984			-0.0122837	0.678716	70.835	109.456	105.04	104.478	101.025	98.1772	100
E	3134.79	1077.58	43305.4	220813	382089	413694	406133	373848	442495	403421	936941	3042.95		-80.7353	42147.1	219655	380931	412536	404975	372690	441337	402262	935783			-0.0200703	10.4775	54.6048	94.6972	102.554	100.674	92.6485	109.714	100
F	777.575	961.254	35027.6	269108	482794	426889	504738	432350	452971	505577	951776	3055.2		-197.065	33869.3	267950	481636	425730	503580	431192	451813	504418	950618			-0.0390678	6.71452	53.1206	95.4834	84.4002	99.8337	85.4829	89.571	100
G	636.754	1077.58	43189.1	248940	421942	424231	415635	414772	430776	489958	885964	2418.44		-80.7353	42030.8	247782	420783	423073	414477	413614	429618	488800	884806			-0.0165171	8.59877	50.6919	86.085	86.5535	84.7949	84.6182	87.8925	100
H	593.896	802.065	1463.31	1873.53	2804.17	5785.89	7769.63	3030.7	3012.34	3612.36	4114.41	1549.03
	lncap abl																									lncap abl
[truncated: 1 more columns]
